# Supplementary material for: Transcriptomic analyses of cacao flavonoids produced in photobioreactors
Source: BMC Genomics. 2021 Jul 19;22:551. doi: 10.1186/s12864-021-07871-0 (PMC8287782; doi:10.1186/s12864-021-07871-0)
Supplement: Supplementary file 2 — Additional file 2: Table S1. Mapping of Theobroma cacao RNA-seq library reads to the Cacao criollo reference genome database. Table S2. KEGG enrichment annotation for the three pairwaise comparisons in White and Blue conditions. Table S3. List of Transcription factors identified in the DEGs of cacao cells in light-treated Bioreactors. Table S4. Annotation and statistical information of photoreceptors identified in the cacao cell bioreactors. Table S5. KEGG metabolic enrichment analysis for ROS markers in cacao DEGs. Table S6. Up and down regulated anotated ROS markers in cacao DEGs for the three pairwise comparisons. Red shadow locus: Upregulated. Blue shadow locus: Downregulated. Table S7. Cacao transcription factor identified in each of three ROS types. Table S8. Primers used for qRT-PCR analysis of flavonoid biosynthesis related genes [file 12864_2021_7871_MOESM2_ESM.xlsx]

## Sheet: Table S1
Table S1. Mapping of Theobroma cacao RNA-seq library reads to the Cacao criollo reference genome database
Number of sample	Description	Total	Trimmed	Percentage trimmed	Mapped	Percentage mapped genes	Unmapped	Percentage unmapped genes
1	Bioreactor1_Day 0	16499294	16295515	98.7649	13057175	80.1274	3238340	19.8726
2	Bioreactor1_Day 14	22380146	22213990	99.2576	19772323	89.0084	2441667	10.9916
3	Bioreactor1_Day 15	21818361	21688987	99.407	20617475	95.0596	1071512	4.94035
4	Bioreactor1_Day 28	19207030	19055084	99.2089	17862885	93.7434	1192199	6.25659
5	Bioreactor2_Day 0	17713675	17633296	99.5462	8374480	47.4924	9258816	52.5076
6	Bioreactor2_Day 14	23390115	23317127	99.688	22287357	95.5836	1029770	4.41637
7	Bioreactor2_Day 15	21220343	20698533	97.541	19662825	94.9962	1035708	5.00377
8	Bioreactor2_Day 28	20179282	20140419	99.8074	19117449	94.9208	1022970	5.07919
9	Bioreactor3_Day 0	19670764	19515023	99.2083	17888477	91.6652	1626546	8.33484
10	Bioreactor3_Day 14	21005401	20816310	99.0998	19180785	92.1431	1635525	7.85694
11	Bioreactor3_Day 15	20034362	19681486	98.2386	16917435	85.9561	2764051	14.0439
12	Bioreactor3_Day 28	19233091	19108838	99.354	16509050	86.3948	2599788	13.6052

## Sheet: Table S2
Table S2. KEGG enrichment annotation for the three pairwaise comparisons in White and Blue conditions
	#Term	ID	Input number	Background number	P-Value	Input
d0-VS-d14	Metabolic pathways	tcc01100	441	1862	4.37095e-14	Tc09v2_t020850.1|Tc04v2_t000680.1|Tc04v2_t017120.1|Tc07v2_t013400.1|Tc01v2_t014140.1|Tc04v2_t012250.1|Tc03v2_t009830.1|Tc04v2_t010190.1|Tc01v2_t020650.1|Tc10v2_t005350.1|Tc09v2_t013380.1|Tc02v2_t026590.1|Tc05v2_t013740.1|Tc02v2_t000550.1|Tc01v2_t029300.1|Tc01v2_t022460.1|Tc06v2_t012200.1|Tc04v2_t004240.1|Tc04v2_t017890.1|Tc04v2_t001470.1|Tc03v2_t009180.1|Tc01v2_t006430.1|Tc03v2_t018910.1|Tc06v2_t…
	Protein processing in endoplasmic reticulum	tcc04141	84	192	5.04099e-13	Tc09v2_t022540.1|Tc09v2_t006690.1|Tc04v2_t004620.1|Tc09v2_t026070.1|Tc05v2_t026730.1|Tc01v2_t032430.1|Tc08v2_t015590.1|Tc09v2_t027280.1|Tc08v2_t003870.1|Tc10v2_t010520.1|Tc06v2_t003630.1|Tc04v2_t024420.1|Tc06v2_t012390.1|Tc06v2_t007400.1|Tc01v2_t003690.1|Tc09v2_t026060.1|Tc04v2_t024430.1|Tc10v2_t014730.1|Tc06v2_t017670.1|Tc06v2_t010420.1|Tc08v2_t015360.1|Tc09v2_t026010.1|Tc01v2_t032690.1|Tc09v2_t…
	Biosynthesis of secondary metabolites	tcc01110	255	1090	3.22697e-08	Tc09v2_t020850.1|Tc02v2_t024970.1|Tc09v2_t018110.1|Tc06v2_t017820.1|Tc06v2_t011920.1|Tc07v2_t005080.1|Tc01v2_t022380.1|Tc09v2_t022240.1|Tc04v2_t017120.1|Tc03v2_t021120.1|Tc07v2_t013400.1|Tc01v2_t007330.1|Tc01v2_t014140.1|Tc01v2_t030600.1|Tc06v2_t009960.1|Tc03v2_t022420.1|Tc06v2_t012320.1|Tc09v2_t006890.1|Tc06v2_t019630.1|Tc01v2_t034350.1|Tc06v2_t003270.1|Tc02v2_t011810.1|Tc09v2_t015320.1|Tc06v2_t…
	Carbon metabolism	tcc01200	79	239	7.77423e-08	Tc08v2_t005880.1|Tc06v2_t008250.1|Tc01v2_t014580.1|Tc05v2_t001940.1|Tc06v2_t019950.1|Tc04v2_t015840.1|Tc06v2_t001410.1|Tc07v2_t001500.1|Tc01v2_t003170.1|Tc04v2_t000680.1|Tc02v2_t005320.1|Tc06v2_t019630.1|Tc01v2_t031950.1|Tc02v2_t013350.1|Tc05v2_t024560.1|Tc09v2_t008640.1|Tc05v2_t023800.1|Tc02v2_t030610.1|Tc07v2_t013400.1|Tc01v2_t007330.1|Tc02v2_t028320.1|Tc05v2_t015890.1|Tc02v2_t016750.1|Tc04v2_t…
	Glycolysis / Gluconeogenesis	tcc00010	43	119	1.16161e-05	Tc06v2_t008250.1|Tc03v2_t004030.1|Tc06v2_t009450.1|Tc01v2_t007970.1|Tc01v2_t022380.1|Tc08v2_t012570.1|Tc05v2_t016390.1|Tc09v2_t008640.1|Tc02v2_t030610.1|Tc07v2_t013400.1|Tc02v2_t016750.1|Tc04v2_t025330.1|Tc03v2_t021120.1|Tc01v2_t027910.1|Tc09v2_t025810.1|Tc01v2_t020650.1|Tc08v2_t004670.1|Tc08v2_t006680.1|Tc02v2_t003380.1|Tc09v2_t002830.1|Tc03v2_t009260.1|Tc10v2_t003400.1|Tc06v2_t014390.1|Tc05v2_t…
	Pyruvate metabolism	tcc00620	31	79	5.3968e-05	Tc06v2_t019950.1|Tc07v2_t002900.1|Tc01v2_t022380.1|Tc05v2_t001940.1|Tc02v2_t030610.1|Tc07v2_t008540.1|Tc05v2_t015890.1|Tc02v2_t016750.1|Tc04v2_t004660.1|Tc06v2_t009450.1|Tc03v2_t021120.1|Tc01v2_t027910.1|Tc04v2_t025330.1|Tc01v2_t030510.1|Tc08v2_t006680.1|Tc09v2_t008800.1|Tc05v2_t005690.1|Tc10v2_t007790.1|Tc03v2_t015720.1|Tc08v2_t009420.1|Tc03v2_t019320.1|Tc06v2_t012200.1|Tc01v2_t025570.1|Tc08v2_t…
	Cysteine and methionine metabolism	tcc00270	33	90	9.13637e-05	Tc09v2_t013290.1|Tc07v2_t001500.1|Tc04v2_t019340.1|Tc05v2_t005860.1|Tc04v2_t015830.1|Tc07v2_t008540.1|Tc09v2_t013300.1|Tc03v2_t009830.1|Tc02v2_t021340.1|Tc04v2_t011690.1|Tc03v2_t021120.1|Tc06v2_t019630.1|Tc01v2_t000610.1|Tc05v2_t020400.1|Tc04v2_t019500.1|Tc01v2_t012340.1|Tc01v2_t009460.1|Tc07v2_t007920.1|Tc09v2_t018010.1|Tc03v2_t018370.1|Tc08v2_t007010.1|Tc03v2_t023880.1|Tc09v2_t008060.1|Tc04v2_t…
	Biosynthesis of amino acids	tcc01230	61	218	0.000134272	Tc07v2_t007920.1|Tc04v2_t004240.1|Tc04v2_t015840.1|Tc01v2_t010110.1|Tc06v2_t001410.1|Tc07v2_t001500.1|Tc04v2_t014180.1|Tc04v2_t000020.1|Tc01v2_t007970.1|Tc01v2_t022380.1|Tc09v2_t004240.1|Tc01v2_t031950.1|Tc06v2_t014140.1|Tc02v2_t002540.1|Tc02v2_t007260.1|Tc10v2_t005920.1|Tc03v2_t016250.1|Tc06v2_t018300.1|Tc05v2_t023800.1|Tc07v2_t013400.1|Tc01v2_t007330.1|Tc08v2_t014640.1|Tc09v2_t022120.1|Tc06v2_t…
	RNA transport	tcc03013	46	150	0.000157871	Tc04v2_t021420.1|Tc09v2_t007430.1|Tc09v2_t004990.1|Tc10v2_t005650.1|Tc05v2_t026470.1|Tc08v2_t008550.1|Tc07v2_t004410.1|Tc09v2_t021620.1|Tc06v2_t010210.1|Tc01v2_t011120.1|Tc01v2_t004150.1|Tc10v2_t002930.1|Tc07v2_t003110.1|Tc04v2_t023580.1|Tc09v2_t026530.1|Tc09v2_t001290.1|Tc09v2_t003940.1|Tc03v2_t001950.1|Tc05v2_t000820.1|Tc02v2_t005270.1|Tc10v2_t005620.1|Tc09v2_t013190.1|Tc02v2_t008440.1|Tc01v2_t…
	Plant-pathogen interaction	tcc04626	40	125	0.000199317	Tc03v2_t012200.1|Tc09v2_t023590.1|Tc04v2_t011800.1|Tc03v2_t010430.1|Tc05v2_t025890.1|Tc06v2_t002590.1|Tc08v2_t008190.1|Tc04v2_t014920.1|Tc05v2_t005320.1|Tc09v2_t030660.1|Tc05v2_t012150.1|Tc08v2_t001640.1|Tc04v2_t009730.1|Tc01v2_t018410.1|Tc08v2_t011340.1|Tc06v2_t001440.1|Tc03v2_t026170.1|Tc07v2_t005260.1|Tc01v2_t029570.1|Tc02v2_t031260.1|Tc01v2_t003720.1|Tc08v2_t009860.1|Tc03v2_t024000.1|Tc03v2_t…
	N-Glycan biosynthesis	tcc00510	19	41	0.000285963	Tc05v2_t012340.1|Tc04v2_t005590.1|Tc06v2_t004930.1|Tc01v2_t003620.1|Tc02v2_t010080.1|Tc01v2_t021290.1|Tc09v2_t008900.1|Tc10v2_t011510.1|Tc02v2_t012190.1|Tc08v2_t005470.1|Tc07v2_t008860.1|Tc06v2_t012390.1|TcUnv2_t000300.1|Tc06v2_t017670.1|Tc05v2_t004870.1|Tc05v2_t003510.1|Tc04v2_t011010.1|Tc01v2_t011880.1|Tc10v2_t006150.1
	Citrate cycle (TCA cycle)	tcc00020	20	47	0.000478697	Tc02v2_t030610.1|Tc07v2_t008540.1|Tc06v2_t012200.1|Tc01v2_t027910.1|Tc02v2_t016750.1|Tc04v2_t024780.1|Tc05v2_t027290.1|Tc04v2_t020840.1|Tc01v2_t003170.1|Tc04v2_t000020.1|Tc03v2_t007420.1|Tc04v2_t025330.1|Tc06v2_t009450.1|Tc01v2_t025570.1|Tc10v2_t007790.1|Tc08v2_t006680.1|Tc08v2_t014600.1|Tc02v2_t013350.1|Tc10v2_t003960.1|Tc01v2_t013420.1
	Propanoate metabolism	tcc00640	16	34	0.000741245	Tc08v2_t009420.1|Tc01v2_t030510.1|Tc01v2_t011420.1|Tc09v2_t017120.1|Tc06v2_t019950.1|Tc08v2_t011670.1|Tc02v2_t013350.1|Tc03v2_t021120.1|Tc05v2_t015890.1|Tc04v2_t025330.1|Tc02v2_t010470.1|Tc01v2_t014580.1|Tc05v2_t001940.1|Tc02v2_t013120.1|Tc04v2_t023790.1|Tc04v2_t023690.1
	Regulation of autophagy	tcc04140	13	26	0.00149477	Tc09v2_t021280.1|Tc04v2_t025790.1|Tc06v2_t018260.1|Tc06v2_t009780.1|Tc03v2_t009770.1|Tc09v2_t001460.1|Tc01v2_t032210.1|Tc03v2_t021090.1|Tc02v2_t027230.1|Tc06v2_t003300.1|Tc01v2_t026890.1|Tc04v2_t007440.1|Tc01v2_t010480.1
	Alanine, aspartate and glutamate metabolism	tcc00250	17	41	0.00154535	Tc02v2_t025960.1|Tc09v2_t024970.1|Tc09v2_t020250.1|Tc03v2_t006840.1|Tc03v2_t006250.1|Tc07v2_t002600.1|Tc07v2_t008130.1|Tc05v2_t024560.1|Tc04v2_t000800.1|Tc01v2_t010410.1|Tc03v2_t012030.1|Tc04v2_t012630.1|Tc04v2_t004560.1|Tc03v2_t016250.1|Tc01v2_t009460.1|Tc10v2_t002190.1|Tc08v2_t006130.1
	Ubiquitin mediated proteolysis	tcc04120	32	106	0.00179578	Tc01v2_t029950.1|Tc08v2_t015590.1|Tc07v2_t013620.1|Tc06v2_t019310.1|Tc09v2_t020020.1|Tc08v2_t011720.1|Tc02v2_t015250.1|Tc04v2_t021500.1|Tc09v2_t029780.1|Tc01v2_t017940.1|Tc09v2_t026280.1|Tc10v2_t001250.1|Tc06v2_t016430.1|Tc03v2_t023570.1|Tc01v2_t005340.1|Tc04v2_t022960.1|Tc03v2_t006300.1|Tc09v2_t027280.1|Tc01v2_t002280.1|Tc07v2_t000210.1|Tc09v2_t029500.1|Tc02v2_t010090.1|Tc08v2_t002800.1|Tc04v2_t…
	Glyoxylate and dicarboxylate metabolism	tcc00630	23	69	0.00273171	Tc06v2_t019950.1|Tc04v2_t015840.1|Tc04v2_t000680.1|Tc03v2_t010240.1|Tc07v2_t008540.1|Tc09v2_t020250.1|Tc04v2_t025330.1|Tc04v2_t010960.1|Tc02v2_t026970.1|Tc09v2_t004500.1|Tc01v2_t007330.1|Tc03v2_t022290.1|Tc08v2_t005140.1|Tc02v2_t007260.1|Tc03v2_t020750.1|Tc09v2_t004480.1|Tc06v2_t018410.1|Tc03v2_t007420.1|Tc06v2_t010240.1|Tc04v2_t020840.1|Tc04v2_t004560.1|Tc01v2_t031290.1|Tc01v2_t013420.1
	Fructose and mannose metabolism	tcc00051	19	55	0.00447947	Tc03v2_t013930.1|Tc06v2_t019200.1|Tc04v2_t014230.1|Tc02v2_t003380.1|Tc02v2_t015270.1|Tc01v2_t007970.1|Tc06v2_t008250.1|Tc09v2_t004240.1|Tc04v2_t010830.1|Tc02v2_t005320.1|Tc09v2_t013280.1|Tc10v2_t003400.1|Tc04v2_t009750.1|Tc03v2_t013920.1|Tc09v2_t008420.1|Tc03v2_t013790.1|Tc08v2_t002460.1|Tc09v2_t008640.1|Tc10v2_t002920.1
	Glutathione metabolism	tcc00480	29	102	0.00576683	Tc02v2_t029850.1|Tc04v2_t017720.1|Tc08v2_t004420.1|Tc01v2_t010100.1|Tc03v2_t023220.1|Tc04v2_t000020.1|Tc04v2_t003140.1|Tc09v2_t002170.1|Tc04v2_t017600.1|Tc09v2_t001280.1|Tc07v2_t011760.1|Tc07v2_t011790.1|Tc02v2_t020520.1|Tc01v2_t020500.1|Tc04v2_t017640.1|Tc08v2_t010840.1|Tc09v2_t008400.1|Tc04v2_t017700.1|Tc09v2_t026200.1|Tc04v2_t017670.1|Tc04v2_t017730.1|Tc05v2_t019470.1|Tc01v2_t020510.1|Tc04v2_t…
	Amino sugar and nucleotide sugar metabolism	tcc00520	34	127	0.0064658	Tc06v2_t008250.1|Tc09v2_t001570.1|Tc01v2_t018270.1|Tc04v2_t008770.1|Tc01v2_t025680.1|Tc02v2_t000520.1|Tc09v2_t015210.1|Tc09v2_t008640.1|Tc04v2_t014230.1|Tc09v2_t003100.1|Tc10v2_t007590.1|Tc03v2_t013790.1|Tc02v2_t011950.1|Tc04v2_t010830.1|Tc09v2_t003050.1|Tc04v2_t013600.1|Tc03v2_t008060.1|Tc04v2_t009750.1|Tc02v2_t003850.1|Tc05v2_t021110.1|Tc03v2_t021720.1|Tc10v2_t003800.1|Tc05v2_t019770.1|Tc01v2_t…
	Ribosome biogenesis in eukaryotes	tcc03008	24	80	0.00667	Tc01v2_t024890.1|Tc01v2_t009900.1|Tc03v2_t010360.1|Tc04v2_t005270.1|Tc10v2_t009690.1|Tc05v2_t006120.1|Tc03v2_t015120.1|Tc01v2_t025180.1|Tc01v2_t018910.1|Tc01v2_t024030.1|Tc05v2_t024550.1|Tc03v2_t012410.1|Tc09v2_t016880.1|Tc09v2_t010720.1|Tc01v2_t003000.1|Tc05v2_t018020.1|Tc05v2_t012180.1|Tc04v2_t014690.1|Tc06v2_t005990.1|Tc03v2_t001070.1|Tc04v2_t023960.1|Tc07v2_t010960.1|Tc01v2_t013490.1|Tc05v2_t…
	Endocytosis	tcc04144	37	142	0.00668146	Tc09v2_t023870.1|Tc03v2_t018920.1|Tc09v2_t027190.1|Tc06v2_t003630.1|Tc05v2_t026360.1|Tc06v2_t008710.1|Tc06v2_t016320.1|Tc08v2_t014570.1|Tc09v2_t009470.1|Tc06v2_t000400.1|Tc03v2_t022420.1|Tc06v2_t019310.1|Tc05v2_t025980.1|Tc02v2_t019950.1|Tc06v2_t016360.1|Tc01v2_t000930.1|Tc10v2_t006730.1|Tc05v2_t006110.1|Tc09v2_t027080.1|Tc06v2_t019030.1|Tc07v2_t003730.1|Tc07v2_t006020.1|Tc10v2_t009770.1|Tc04v2_t…
	Valine, leucine and isoleucine degradation	tcc00280	17	50	0.0078753	Tc09v2_t021560.1|Tc04v2_t000550.1|Tc01v2_t011420.1|Tc01v2_t022730.1|Tc06v2_t019950.1|Tc09v2_t017120.1|Tc08v2_t011670.1|Tc08v2_t007010.1|Tc04v2_t025330.1|Tc02v2_t010470.1|Tc01v2_t014580.1|Tc04v2_t012630.1|Tc09v2_t020400.1|Tc02v2_t013120.1|Tc01v2_t009460.1|Tc04v2_t023790.1|Tc04v2_t023690.1
	Glycine, serine and threonine metabolism	tcc00260	22	73	0.00874542	Tc04v2_t015840.1|Tc01v2_t007330.1|Tc09v2_t020250.1|Tc09v2_t000760.1|Tc01v2_t000590.1|Tc04v2_t025330.1|Tc06v2_t009540.1|Tc01v2_t009460.1|Tc02v2_t008720.1|Tc06v2_t001410.1|Tc05v2_t022680.1|Tc03v2_t000180.1|Tc09v2_t004500.1|Tc04v2_t013690.1|Tc04v2_t012630.1|Tc03v2_t022290.1|Tc02v2_t007260.1|Tc09v2_t004480.1|Tc06v2_t018410.1|Tc04v2_t018720.1|Tc08v2_t014430.1|Tc01v2_t031290.1
	Inositol phosphate metabolism	tcc00562	18	56	0.0100432	Tc02v2_t024390.1|Tc05v2_t019310.1|Tc10v2_t003400.1|Tc06v2_t019390.1|Tc02v2_t005320.1|Tc03v2_t018810.1|Tc06v2_t008460.1|Tc08v2_t001610.1|Tc09v2_t008340.1|Tc02v2_t009940.1|Tc02v2_t006440.1|Tc02v2_t010470.1|Tc09v2_t025260.1|Tc02v2_t008590.1|Tc10v2_t001430.1|Tc02v2_t026800.1|Tc05v2_t006110.1|Tc08v2_t006880.1
	Vitamin B6 metabolism	tcc00750	8	17	0.0154739	Tc06v2_t009020.1|Tc06v2_t008880.1|Tc03v2_t017110.1|Tc01v2_t000590.1|Tc06v2_t009540.1|Tc05v2_t001360.1|Tc04v2_t009960.1|Tc06v2_t008870.1
	Taurine and hypotaurine metabolism	tcc00430	6	10	0.0155965	Tc02v2_t025960.1|Tc04v2_t006320.1|Tc03v2_t006840.1|Tc09v2_t008400.1|Tc05v2_t020320.1|Tc08v2_t008740.1
	Spliceosome	tcc03040	36	150	0.0200725	Tc04v2_t020850.1|Tc10v2_t003360.1|Tc02v2_t023960.1|Tc03v2_t014050.1|Tc09v2_t027190.1|Tc07v2_t000750.1|Tc06v2_t003630.1|Tc06v2_t000440.1|Tc07v2_t008580.1|Tc09v2_t025030.1|Tc01v2_t003230.1|Tc04v2_t021500.1|Tc02v2_t021310.1|Tc01v2_t026510.1|Tc06v2_t001710.1|Tc02v2_t013400.1|Tc10v2_t004860.1|Tc06v2_t000610.1|Tc05v2_t026690.1|Tc02v2_t026880.1|Tc09v2_t027370.1|Tc09v2_t010720.1|Tc02v2_t021610.1|Tc02v2_t…
	One carbon pool by folate	tcc00670	8	19	0.0247376	Tc01v2_t007330.1|Tc02v2_t000550.1|Tc02v2_t007260.1|Tc03v2_t020750.1|Tc04v2_t015840.1|Tc09v2_t004480.1|Tc06v2_t018410.1|Tc09v2_t004500.1
	Galactose metabolism	tcc00052	17	60	0.0303178	Tc06v2_t008250.1|Tc03v2_t004030.1|Tc06v2_t009130.1|Tc09v2_t011340.1|Tc05v2_t019770.1|Tc10v2_t007590.1|Tc09v2_t004850.1|Tc09v2_t004240.1|Tc01v2_t007970.1|Tc07v2_t000360.1|Tc02v2_t024970.1|Tc06v2_t009190.1|Tc09v2_t008420.1|Tc05v2_t013400.1|Tc05v2_t027140.1|Tc09v2_t008640.1|Tc02v2_t021980.1
	Nitrogen metabolism	tcc00910	11	33	0.0324339	Tc08v2_t009890.1|Tc09v2_t028950.1|Tc08v2_t006010.1|Tc05v2_t024560.1|Tc03v2_t012030.1|Tc09v2_t028970.1|Tc02v2_t022290.1|Tc02v2_t022300.1|Tc04v2_t004560.1|Tc03v2_t016250.1|Tc02v2_t008190.1
	Glycerolipid metabolism	tcc00561	17	61	0.0339698	Tc06v2_t001500.1|Tc04v2_t000550.1|Tc06v2_t002590.1|Tc03v2_t004950.1|Tc01v2_t026500.1|Tc09v2_t011610.1|Tc05v2_t001780.1|Tc05v2_t008990.1|Tc01v2_t030710.1|Tc01v2_t000100.1|Tc06v2_t009620.1|Tc02v2_t003690.1|Tc05v2_t001740.1|Tc09v2_t007440.1|Tc09v2_t013930.1|Tc09v2_t007130.1|Tc02v2_t014390.1
	Plant hormone signal transduction	tcc04075	54	256	0.038116	Tc06v2_t011320.1|Tc08v2_t003500.1|Tc05v2_t010090.1|Tc08v2_t001760.1|Tc09v2_t018680.1|Tc05v2_t022800.1|Tc03v2_t021410.1|Tc08v2_t000070.1|Tc03v2_t011100.1|Tc01v2_t008330.1|Tc09v2_t005090.1|Tc08v2_t004850.1|Tc01v2_t020850.1|Tc01v2_t023940.1|Tc01v2_t005790.1|Tc01v2_t028880.1|Tc08v2_t008750.1|Tc02v2_t005510.1|Tc07v2_t005110.1|Tc01v2_t021580.1|Tc01v2_t030330.1|Tc02v2_t005520.1|Tc05v2_t022960.1|Tc02v2_t…
	SNARE interactions in vesicular transport	tcc04130	12	39	0.040481	Tc05v2_t017880.1|Tc05v2_t009180.1|Tc01v2_t029870.1|Tc09v2_t002020.1|Tc05v2_t021640.1|Tc07v2_t002290.1|Tc09v2_t002930.1|Tc02v2_t029280.1|Tc01v2_t021880.1|Tc04v2_t007400.1|Tc08v2_t005690.1|Tc05v2_t020330.1
	Fatty acid degradation	tcc00071	13	44	0.0425864	Tc09v2_t009290.1|Tc01v2_t009000.1|Tc08v2_t010550.1|Tc06v2_t019950.1|Tc04v2_t000550.1|Tc08v2_t012570.1|Tc05v2_t016390.1|Tc01v2_t020650.1|Tc08v2_t004670.1|Tc01v2_t010970.1|Tc08v2_t012560.1|Tc01v2_t010950.1|Tc04v2_t023790.1
	Starch and sucrose metabolism	tcc00500	44	206	0.0488502	Tc06v2_t008250.1|Tc02v2_t011950.1|Tc01v2_t018270.1|Tc06v2_t017820.1|Tc01v2_t025680.1|Tc03v2_t025480.1|Tc09v2_t006200.1|Tc09v2_t022240.1|Tc09v2_t013840.1|Tc09v2_t008640.1|Tc06v2_t013560.1|Tc09v2_t006020.1|Tc04v2_t022030.1|Tc03v2_t021720.1|Tc04v2_t014230.1|Tc03v2_t013790.1|Tc09v2_t004850.1|Tc01v2_t025390.1|Tc05v2_t019770.1|Tc07v2_t010650.1|Tc03v2_t008060.1|Tc04v2_t009750.1|Tc01v2_t025360.1|TcUnv2_t…
d14-VS-d15	Circadian rhythm - plant	tcc04712	3	37	4.63861e-05	Tc05v2_t004550.1|Tc09v2_t028190.1|Tc08v2_t015250.1
	Plant hormone signal transduction	tcc04075	5	256	8.91609e-05	Tc05v2_t011770.1|Tc02v2_t020880.1|Tc03v2_t016150.1|Tc04v2_t020000.1|Tc10v2_t012400.1
	Amino sugar and nucleotide sugar metabolism	tcc00520	3	127	0.00150509	Tc04v2_t013600.1|Tc04v2_t008770.1|Tc04v2_t013550.1
	AGE-RAGE signaling pathway in diabetic complications	tcc04933	1	13	0.0240109	Tc01v2_t033760.1
	Photosynthesis - antenna proteins	tcc00196	1	16	0.0290821	Tc03v2_t007500.1
	Metabolic pathways	tcc01100	7	1862	0.0413763	Tc08v2_t004420.1|Tc04v2_t008770.1|Tc08v2_t011670.1|Tc04v2_t013550.1|Tc04v2_t018720.1|Tc04v2_t013600.1|Tc03v2_t019720.1
d15-VS-d28	Phenylpropanoid biosynthesis	tcc00940	10	190	0.00211088	Tc01v2_t024080.1|Tc09v2_t018110.1|Tc09v2_t015220.1|Tc05v2_t004950.1|Tc01v2_t007510.1|Tc05v2_t005800.1|Tc05v2_t010550.1|Tc06v2_t010820.1|Tc07v2_t006410.1|Tc05v2_t005810.1
	Glutathione metabolism	tcc00480	7	102	0.00243223	Tc04v2_t001140.1|Tc08v2_t004420.1|Tc01v2_t024650.1|Tc07v2_t011790.1|Tc09v2_t026200.1|Tc03v2_t003390.1|Tc04v2_t017730.1
	Phenylalanine metabolism	tcc00360	5	51	0.00244238	Tc06v2_t010820.1|Tc07v2_t007690.1|Tc05v2_t005800.1|Tc05v2_t005810.1|Tc02v2_t005180.1
	Plant hormone signal transduction	tcc04075	11	256	0.0056795	Tc05v2_t011770.1|Tc07v2_t012950.1|Tc02v2_t026350.1|Tc02v2_t016970.1|Tc02v2_t020880.1|Tc01v2_t029020.1|Tc02v2_t016140.1|Tc08v2_t010810.1|Tc02v2_t002470.1|Tc07v2_t010610.1|Tc03v2_t018930.1
	Ascorbate and aldarate metabolism	tcc00053	4	44	0.00845177	Tc03v2_t018810.1|Tc06v2_t008460.1|Tc06v2_t019390.1|Tc09v2_t008340.1
	Inositol phosphate metabolism	tcc00562	4	56	0.0181223	Tc03v2_t018810.1|Tc06v2_t008460.1|Tc06v2_t019390.1|Tc09v2_t008340.1
	Galactose metabolism	tcc00052	4	60	0.0224228	Tc04v2_t006520.1|Tc05v2_t019770.1|Tc03v2_t021350.1|Tc03v2_t004030.1
	Amino sugar and nucleotide sugar metabolism	tcc00520	6	127	0.0247815	Tc04v2_t013590.1|Tc09v2_t004800.1|Tc05v2_t019770.1|Tc09v2_t003100.1|Tc04v2_t007800.1|Tc10v2_t002920.1
	Base excision repair	tcc03410	3	40	0.0351436	Tc07v2_t015170.1|Tc02v2_t000120.1|Tc03v2_t000300.1
	Zeatin biosynthesis	tcc00908	2	16	0.035871	Tc09v2_t007610.1|Tc09v2_t005530.1
	Ubiquinone and other terpenoid-quinone biosynthesis	tcc00130	3	41	0.0372605	Tc06v2_t010820.1|Tc05v2_t005800.1|Tc05v2_t005810.1

## Sheet: Table S3
Table S3. List of Transcription factors identified in the DEGs of cacao cells in light-treated Bioreactors
d0-VS-d14						d14-VS-d15						d15-VS-d28
Locus	Symbol	Atlocus	Evalue	Annotation		Locus	Symbol	Atlocus	Evalue	Annotation		Locus	Symbol	Atlocus	Evalue	Annotation
Tc01v2_t006740	AP2	AT4G37750	0	AP2 family protein		Tc03v2_t019200	NAC	AT4G17980	1e-110	NAC domain containing protein 71		Tc01v2_t027740	B3	AT2G46870	1e-86	B3 family protein
Tc08v2_t007140	AP2	AT4G37750	1e-161	AP2 family protein		Tc04v2_t015040	NAC	AT5G39820	4e-23	NAC domain containing protein 94		Tc01v2_t007890	bHLH	AT4G38070	2e-35	bHLH family protein
Tc03v2_t011460	ARF	AT5G62000	0	auxin response factor 2		Tc06v2_t003080	ERF	AT5G25190	5e-77	ERF family protein		Tc02v2_t013820	bHLH	AT5G54680	3e-96	bHLH family protein
Tc06v2_t011860	ARF	AT5G37020	0	auxin response factor 8		Tc06v2_t011160	LBD	AT1G31320	3e-74	LOB domain-containing protein 4		Tc03v2_t018930	bHLH	AT1G32640	0	bHLH family protein
Tc08v2_t003450	ARF	AT1G19850	0	ARF family protein		Tc09v2_t009570	HSF	AT3G24520	8e-98	heat shock transcription factor C1		Tc04v2_t024560	bZIP	AT3G62420	2e-23	basic region/leucine zipper motif 53
Tc09v2_t001560	ARR-B	AT2G25180	1e-153	response regulator 12								Tc03v2_t000300	C2H2	AT5G06650	5e-11	C2H2 family protein
Tc01v2_t004730	B3	AT3G19184	1e-34	B3 family protein								Tc09v2_t024930	C2H2	AT2G28200	3e-78	C2H2 family protein
Tc01v2_t003590	BES1	AT1G75080	1e-110	BES1 family protein								Tc09v2_t000990	CO-like	AT5G24930	1e-156	CONSTANS-like 4
Tc03v2_t026980	BES1	AT5G45300	0	beta-amylase 2								Tc06v2_t014030	Dof	AT2G34140	4e-66	Dof family protein
Tc08v2_t001760	BES1	AT1G75080	1e-147	BES1 family protein								Tc01v2_t008980	ERF	AT4G39780	2e-92	ERF family protein
Tc01v2_t007070	bHLH	AT4G37850	1e-71	bHLH family protein								Tc01v2_t010090	ERF	AT5G64750	2e-45	ERF family protein
Tc01v2_t021940	bHLH	AT4G16430	0	bHLH family protein								Tc01v2_t025510	ERF	AT3G16770	1e-42	ethylene-responsive element binding protein
Tc01v2_t034870	bHLH	AT2G42280	6e-68	bHLH family protein								Tc06v2_t014630	ERF	AT4G18450	1e-54	ERF family protein
Tc02v2_t002680	bHLH	AT4G37850	5e-60	bHLH family protein								Tc06v2_t015090	ERF	AT1G28360	1e-54	ERF domain protein 12
Tc02v2_t013820	bHLH	AT5G54680	3e-96	bHLH family protein								Tc07v2_t007820	ERF	AT3G15210	9e-45	ethylene responsive element binding factor 4
Tc02v2_t013930	bHLH	AT3G22100	1e-29	bHLH family protein								Tc04v2_t013970	GRAS	AT4G37650	1e-148	GRAS family protein
Tc02v2_t015360	bHLH	AT4G20970	3e-36	bHLH family protein								Tc08v2_t008620	HD-ZIP	AT4G40060	2e-58	homeobox protein 16
Tc02v2_t027650	bHLH	AT1G68920	1e-138	bHLH family protein								Tc01v2_t006890	HD-ZIP	AT4G37790	1e-115	HD-ZIP family protein
Tc03v2_t000680	bHLH	AT4G20970	2e-26	bHLH family protein								Tc02v2_t024500	HD-ZIP	AT2G01430	3e-87	homeobox-leucine zipper protein 17
Tc03v2_t018930	bHLH	AT1G32640	0	bHLH family protein								Tc03v2_t014290	HSF	AT5G62020	1e-104	heat shock transcription factor B2A
Tc03v2_t022270	bHLH	AT1G12540	5e-45	bHLH family protein								Tc01v2_t026630	MYB	AT2G47190	2e-84	myb domain protein 2
Tc04v2_t003970	bHLH	AT3G26744	1e-180	bHLH family protein								Tc02v2_t019680	MYB	AT1G68320	1e-97	myb domain protein 62
Tc04v2_t006660	bHLH	AT1G26945	2e-11	bHLH family protein								Tc03v2_t001440	MYB	AT1G57560	7e-85	myb domain protein 50
Tc04v2_t008930	bHLH	AT1G69010	1e-62	BES1-interacting Myc-like protein 2								Tc09v2_t023330	MYB	AT5G04760	3e-65	MYB family protein
Tc04v2_t014630	bHLH	AT1G05805	1e-102	bHLH family protein								Tc02v2_t020780	MYB_related	AT1G70000	1e-83	MYB_related family protein
Tc04v2_t020120	bHLH	AT5G43650	1e-45	bHLH family protein								Tc02v2_t029510	NAC	AT1G69490	1e-120	NAC-like, activated by AP3/PI
Tc05v2_t023480	bHLH	AT4G02590	1e-95	bHLH family protein								Tc04v2_t015040	NAC	AT5G39820	4e-23	NAC domain containing protein 94
Tc07v2_t004770	bHLH	AT5G54680	1e-114	bHLH family protein								Tc05v2_t021590	NAC	AT3G04070	1e-129	NAC domain containing protein 47
Tc07v2_t005090	bHLH	AT3G20640	2e-98	bHLH family protein								Tc07v2_t001270	NF-YB	AT4G14540	3e-72	nuclear factor Y, subunit B3
Tc08v2_t006630	bHLH	AT5G65640	2e-86	beta HLH protein 93								Tc01v2_t026220	WRKY	AT4G01250	5e-38	WRKY family protein
Tc09v2_t007580	bHLH	AT5G56960	4e-81	bHLH family protein								Tc03v2_t006270	WRKY	AT5G15130	4e-97	WRKY DNA-binding protein 72
Tc09v2_t018880	bHLH	AT2G42280	2e-78	bHLH family protein								Tc03v2_t021230	WRKY	AT2G30590	7e-54	WRKY DNA-binding protein 21
Tc09v2_t019450	bHLH	AT3G56970	6e-56	bHLH family protein
Tc10v2_t001180	bHLH	AT2G40200	4e-57	bHLH family protein
Tc10v2_t003920	bHLH	AT3G20640	4e-21	bHLH family protein
Tc01v2_t003460	bZIP	AT4G36730	1e-96	G-box binding factor 1
Tc01v2_t006670	bZIP	AT3G49760	5e-47	basic leucine-zipper 5
Tc01v2_t009450	bZIP	AT5G65210	0	bZIP family protein
Tc01v2_t022320	bZIP	AT4G02640	1e-75	bZIP family protein
Tc01v2_t026110	bZIP	AT3G62420	1e-65	basic region/leucine zipper motif 53
Tc01v2_t029180	bZIP	AT2G46270	1e-128	G-box binding factor 3
Tc02v2_t003300	bZIP	AT5G44080	9e-51	bZIP family protein
Tc02v2_t008240	bZIP	AT4G34000	1e-130	abscisic acid responsive elements-binding factor 3
Tc04v2_t014110	bZIP	AT1G06070	1e-164	bZIP family protein
Tc04v2_t024560	bZIP	AT3G62420	2e-23	basic region/leucine zipper motif 53
Tc05v2_t010090	bZIP	AT3G12250	0	TGACG motif-binding factor 6
Tc05v2_t010730	bZIP	AT2G40950	0	bZIP family protein
Tc05v2_t023510	bZIP	AT5G28770	3e-84	bZIP family protein
Tc08v2_t000500	bZIP	AT1G45249	1e-141	abscisic acid responsive elements-binding factor 2
Tc09v2_t028530	bZIP	AT3G56850	2e-60	ABA-responsive element binding protein 3
Tc01v2_t008600	C2H2	AT1G34370	1e-71	C2H2 family protein
Tc02v2_t009420	C2H2	AT1G27730	2e-62	salt tolerance zinc finger
Tc02v2_t021030	C2H2	AT1G10480	4e-22	zinc finger protein 5
Tc02v2_t026340	C2H2	AT1G66140	1e-51	zinc finger protein 4
Tc03v2_t000300	C2H2	AT5G06650	5e-11	C2H2 family protein
Tc04v2_t007850	C2H2	AT2G45120	1e-18	C2H2-like zinc finger protein
Tc05v2_t002960	C2H2	AT3G53820	1e-24	C2H2 family protein
Tc05v2_t004020	C2H2	AT2G37430	5e-53	C2H2 family protein
Tc05v2_t006070	C2H2	AT2G28200	4e-62	C2H2 family protein
Tc05v2_t013340	C2H2	AT2G41835	1e-134	C2H2 family protein
Tc06v2_t012220	C2H2	AT3G53820	0.0006	C2H2 family protein
Tc08v2_t000240	C2H2	AT5G52010	1e-177	C2H2-like zinc finger protein
Tc08v2_t001860	C2H2	AT3G50700	1e-150	indeterminate(ID)-domain 2
Tc08v2_t007630	C2H2	AT1G27730	3e-70	salt tolerance zinc finger
Tc08v2_t016800	C2H2	AT1G34370	0	C2H2 family protein
Tc09v2_t023820	C2H2	AT1G08290	1e-132	WIP domain protein 3
Tc09v2_t024900	C2H2	AT5G22890	1e-114	C2H2 family protein
Tc09v2_t025510	C2H2	AT2G29660	1e-123	C2H2 family protein
Tc10v2_t004030	C2H2	AT2G37430	5e-43	C2H2 family protein
Tc01v2_t001780	C3H	AT4G02560	1e-05	HB-other family protein
Tc02v2_t011970	C3H	AT1G68200	9e-08	C3H family protein
Tc02v2_t015550	C3H	AT1G03790	2e-88	C3H family protein
Tc04v2_t023030	C3H	AT5G18550	1e-165	C3H family protein
Tc05v2_t014390	C3H	AT5G06770	4e-71	C3H family protein
Tc09v2_t004320	C3H	AT2G19810	1e-125	C3H family protein
Tc09v2_t019470	C3H	AT5G12850	0	CCCH-type zinc finger protein with ARM repeat domain
Tc09v2_t025090	C3H	AT5G58620	0	C3H family protein
Tc02v2_t011510	CAMTA	AT5G64220	0	Calmodulin-binding transcription activator protein with CG-1 and Ankyrin domains
Tc02v2_t017410	CAMTA	AT1G67310	0	Calmodulin-binding transcription activator protein with CG-1 and Ankyrin domains
Tc04v2_t003760	CO-like	AT2G33500	6e-76	B-box type zinc finger protein with CCT domain
Tc09v2_t000990	CO-like	AT5G24930	1e-156	CONSTANS-like 4
Tc04v2_t019360	CPP	AT3G22780	0	Tesmin/TSO1-like CXC domain-containing protein
Tc09v2_t003640	CPP	AT4G29000	1e-156	Tesmin/TSO1-like CXC domain-containing protein
Tc09v2_t012810	CPP	AT4G14770	9e-64	TESMIN/TSO1-like CXC 2
Tc02v2_t006230	DBB	AT4G39070	4e-70	DBB family protein
Tc07v2_t010570	DBB	AT1G78600	1e-102	light-regulated zinc finger protein 1
Tc01v2_t004130	Dof	AT3G50410	9e-70	OBF binding protein 1
Tc03v2_t018670	Dof	AT4G24060	1e-72	Dof family protein
Tc05v2_t018600	Dof	AT5G39660	1e-75	cycling DOF factor 2
Tc06v2_t014030	Dof	AT2G34140	4e-66	Dof family protein
Tc05v2_t008710	E2F/DP	AT2G36010	0	E2F transcription factor 3
Tc09v2_t018680	EIL	AT1G73730	0	ETHYLENE-INSENSITIVE3-like 3
Tc09v2_t028440	EIL	AT3G20770	0	EIL family protein
Tc01v2_t008980	ERF	AT4G39780	2e-92	ERF family protein
Tc01v2_t018300	ERF	AT4G13040	5e-50	ERF family protein
Tc01v2_t021580	ERF	AT3G23240	1e-55	ethylene response factor 1
Tc01v2_t021590	ERF	AT3G23240	5e-71	ethylene response factor 1
Tc01v2_t021610	ERF	AT3G23230	1e-46	ERF family protein
Tc01v2_t021620	ERF	AT3G23230	4e-44	ERF family protein
Tc01v2_t025510	ERF	AT3G16770	1e-42	ethylene-responsive element binding protein
Tc01v2_t029120	ERF	AT3G61630	1e-58	cytokinin response factor 6
Tc01v2_t033230	ERF	AT2G44840	5e-46	ethylene-responsive element binding factor 13
Tc02v2_t008150	ERF	AT4G34410	2e-40	redox responsive transcription factor 1
Tc02v2_t015570	ERF	AT5G44210	9e-56	erf domain protein 9
Tc02v2_t016330	ERF	AT5G13330	2e-56	related to AP2 6l
Tc02v2_t030500	ERF	AT1G68550	6e-56	ERF family protein
Tc03v2_t012340	ERF	AT4G17500	3e-58	ethylene responsive element binding factor 1
Tc03v2_t012360	ERF	AT5G07580	7e-57	ERF family protein
Tc03v2_t014000	ERF	AT5G51990	6e-84	C-repeat-binding factor 4
Tc03v2_t014010	ERF	AT5G52020	5e-56	ERF family protein
Tc03v2_t015920	ERF	AT4G27950	1e-83	cytokinin response factor 4
Tc03v2_t020360	ERF	AT4G17500	4e-98	ethylene responsive element binding factor 1
Tc03v2_t024410	ERF	AT4G23750	8e-71	cytokinin response factor 2
Tc03v2_t024800	ERF	AT1G64380	4e-71	ERF family protein
Tc04v2_t016540	ERF	AT4G13620	7e-85	ERF family protein
Tc04v2_t020700	ERF	AT3G23240	2e-84	ethylene response factor 1
Tc04v2_t023020	ERF	AT5G18560	1e-67	ERF family protein
Tc05v2_t000590	ERF	AT2G40340	5e-41	ERF family protein
Tc05v2_t022800	ERF	AT3G23240	6e-72	ethylene response factor 1
Tc06v2_t010530	ERF	AT1G53910	1e-97	related to AP2 12
Tc06v2_t014640	ERF	AT3G23240	3e-41	ethylene response factor 1
Tc06v2_t015090	ERF	AT1G28360	1e-54	ERF domain protein 12
Tc07v2_t011970	ERF	AT1G71130	3e-38	ERF family protein
Tc08v2_t002910	ERF	AT1G75490	5e-57	ERF family protein
Tc08v2_t009280	ERF	AT1G78080	1e-109	related to AP2 4
Tc08v2_t014040	ERF	AT1G71520	1e-49	ERF family protein
Tc08v2_t014220	ERF	AT1G71450	5e-64	ERF family protein
Tc09v2_t005780	ERF	AT1G19210	8e-52	ERF family protein
Tc09v2_t006410	ERF	AT5G21960	2e-38	ERF family protein
Tc09v2_t030660	ERF	AT4G27950	4e-44	cytokinin response factor 4
Tc10v2_t006860	ERF	AT2G40340	5e-46	ERF family protein
Tc04v2_t014370	FAR1	AT2G43280	1e-114	FAR1 family protein
Tc04v2_t014390	FAR1	AT3G07500	2e-42	FAR1 family protein
Tc08v2_t008310	FAR1	AT4G38180	0	FAR1-related sequence 5
Tc01v2_t004430	G2-like	AT4G37180	6e-71	G2-like family protein
Tc02v2_t030880	G2-like	AT1G25550	1e-115	G2-like family protein
Tc05v2_t014310	G2-like	AT5G06800	1e-81	G2-like family protein
Tc05v2_t022530	G2-like	AT5G29000	1e-99	G2-like family protein
Tc06v2_t020200	G2-like	AT2G01060	1e-142	G2-like family protein
Tc08v2_t001290	G2-like	AT5G42630	1e-76	G2-like family protein
Tc09v2_t026640	G2-like	AT3G46640	1e-94	G2-like family protein
Tc01v2_t011640	GATA	AT4G32890	4e-35	GATA transcription factor 9
Tc02v2_t006120	GATA	AT5G66320	8e-67	GATA transcription factor 5
Tc02v2_t010570	GATA	AT1G51600	6e-83	ZIM-LIKE 2
Tc04v2_t024230	GATA	AT3G06740	2e-56	GATA transcription factor 15
Tc05v2_t024390	GATA	AT4G32890	5e-43	GATA transcription factor 9
Tc05v2_t026570	GATA	AT3G06740	4e-33	GATA transcription factor 15
Tc06v2_t007990	GATA	AT4G32890	1e-79	GATA transcription factor 9
Tc05v2_t024070	GeBP	AT5G28040	7e-99	DNA-binding storekeeper protein-related transcriptional regulator
Tc01v2_t003160	GRAS	AT5G66770	0	GRAS family protein
Tc01v2_t016070	GRAS	AT5G48150	0	GRAS family protein
Tc03v2_t015150	GRAS	AT5G52510	0	SCARECROW-like 8
Tc04v2_t005190	GRAS	AT3G54220	0	GRAS family protein
Tc06v2_t019540	GRAS	AT4G17230	0	SCARECROW-like 13
Tc07v2_t001980	GRAS	AT1G50600	0	scarecrow-like 5
Tc07v2_t004890	GRAS	AT5G48150	1e-179	GRAS family protein
Tc08v2_t012000	GRAS	AT1G21450	0	SCARECROW-like 1
Tc09v2_t026790	GRAS	AT1G07530	0	SCARECROW-like 14
Tc09v2_t029740	GRAS	AT3G03450	7e-24	RGA-like 2
Tc10v2_t000450	GRAS	AT1G50420	0	scarecrow-like 3
Tc01v2_t017040	HB-other	AT4G12750	0	Homeodomain-like transcriptional regulator
Tc09v2_t015710	HB-PHD	AT4G29940	1e-173	pathogenesis related homeodomain protein A
Tc01v2_t006890	HD-ZIP	AT4G37790	1e-115	HD-ZIP family protein
Tc01v2_t008230	HD-ZIP	AT2G22430	3e-82	homeobox protein 6
Tc02v2_t020370	HD-ZIP	AT3G01470	1e-43	homeobox 1
Tc02v2_t024500	HD-ZIP	AT2G01430	3e-87	homeobox-leucine zipper protein 17
Tc03v2_t006060	HD-ZIP	AT3G01470	9e-48	homeobox 1
Tc03v2_t017110	HD-ZIP	AT2G46680	3e-48	homeobox 7
Tc07v2_t008000	HD-ZIP	AT5G53980	1e-44	homeobox protein 52
Tc09v2_t028750	HD-ZIP	AT5G60690	0	HD-ZIP family protein
Tc01v2_t004840	HSF	AT4G36990	1e-100	heat shock factor 4
Tc01v2_t022610	HSF	AT3G22830	1e-134	heat shock transcription factor A6B
Tc03v2_t014290	HSF	AT5G62020	1e-104	heat shock transcription factor B2A
Tc03v2_t022810	HSF	AT4G11660	1e-108	HSF family protein
Tc04v2_t015800	HSF	AT4G13980	0	HSF family protein
Tc05v2_t012900	HSF	AT2G41690	1e-76	heat shock transcription factor B3
Tc06v2_t013450	HSF	AT4G18880	1e-144	heat shock transcription factor A4A
Tc06v2_t015580	HSF	AT5G62020	1e-36	heat shock transcription factor B2A
Tc09v2_t009570	HSF	AT3G24520	8e-98	heat shock transcription factor C1
Tc01v2_t021830	LBD	AT2G42430	3e-85	lateral organ boundaries-domain 16
Tc01v2_t028480	LBD	AT1G07900	6e-44	LOB domain-containing protein 1
Tc02v2_t009400	LBD	AT3G49940	7e-62	LOB domain-containing protein 38
Tc03v2_t002520	LBD	AT3G02550	2e-74	LOB domain-containing protein 41
Tc04v2_t010980	LBD	AT3G02550	1e-117	LOB domain-containing protein 41
Tc10v2_t000940	LBD	AT2G30130	2e-78	LBD family protein
Tc10v2_t013560	LBD	AT2G40470	1e-93	LOB domain-containing protein 15
Tc05v2_t012830	MIKC_MADS	AT3G57390	2e-70	AGAMOUS-like 18
Tc08v2_t006480	MIKC_MADS	AT3G57230	1e-118	AGAMOUS-like 16
Tc05v2_t027450	M-type_MADS	AT5G48670	1e-72	AGAMOUS-like 80
Tc01v2_t005570	MYB	AT4G37260	1e-115	myb domain protein 73
Tc01v2_t006850	MYB	AT3G49690	5e-93	myb domain protein 84
Tc01v2_t021530	MYB	AT3G23250	2e-86	myb domain protein 15
Tc01v2_t026630	MYB	AT2G47190	2e-84	myb domain protein 2
Tc01v2_t030490	MYB	AT3G61250	1e-131	myb domain protein 17
Tc02v2_t004800	MYB	AT4G38620	1e-113	myb domain protein 4
Tc02v2_t019680	MYB	AT1G68320	1e-97	myb domain protein 62
Tc02v2_t030210	MYB	AT2G02820	0	myb domain protein 88
Tc03v2_t001440	MYB	AT1G57560	7e-85	myb domain protein 50
Tc03v2_t002070	MYB	AT1G49010	1e-98	MYB family protein
Tc03v2_t002680	MYB	AT1G68320	2e-79	myb domain protein 62
Tc03v2_t003470	MYB	AT3G18100	0	myb domain protein 4r1
Tc03v2_t003700	MYB	AT1G22640	4e-78	myb domain protein 3
Tc03v2_t013150	MYB	AT4G22680	1e-90	myb domain protein 85
Tc03v2_t020640	MYB	AT5G14750	4e-55	myb domain protein 66
Tc04v2_t009300	MYB	AT5G16600	1e-112	myb domain protein 43
Tc04v2_t009950	MYB	AT4G09460	2e-80	myb domain protein 6
Tc04v2_t025250	MYB	AT3G06490	1e-100	myb domain protein 108
Tc05v2_t001820	MYB	AT2G38090	1e-138	MYB family protein
Tc05v2_t002210	MYB	AT3G09230	1e-111	myb domain protein 1
Tc05v2_t005830	MYB	AT5G57620	2e-78	myb domain protein 36
Tc05v2_t020740	MYB	AT3G13540	3e-84	myb domain protein 5
Tc07v2_t005800	MYB	AT4G21440	1e-104	MYB-like 102
Tc08v2_t015500	MYB	AT1G22640	1e-102	myb domain protein 3
Tc09v2_t003510	MYB	AT4G32730	0	Homeodomain-like protein
Tc09v2_t004330	MYB	AT3G49690	4e-76	myb domain protein 84
Tc09v2_t005470	MYB	AT2G16720	4e-64	myb domain protein 7
Tc09v2_t005490	MYB	AT5G35550	2e-61	MYB family protein
Tc09v2_t006960	MYB	AT5G35550	6e-64	MYB family protein
Tc09v2_t006990	MYB	AT5G35550	6e-62	MYB family protein
Tc09v2_t008310	MYB	AT2G36890	1e-73	MYB family protein
Tc09v2_t014240	MYB	AT5G57620	1e-107	myb domain protein 36
Tc09v2_t023330	MYB	AT5G04760	3e-65	MYB family protein
Tc09v2_t027570	MYB	AT5G59780	1e-109	myb domain protein 59
Tc10v2_t001170	MYB	AT3G50060	2e-54	myb domain protein 77
Tc10v2_t005760	MYB	AT3G52250	0	MYB family protein
Tc01v2_t003050	MYB_related	AT1G75250	9e-30	RAD-like 6
Tc01v2_t029620	MYB_related	AT4G01280	1e-115	MYB_related family protein
Tc03v2_t006510	MYB_related	AT1G19000	6e-69	MYB_related family protein
Tc03v2_t006740	MYB_related	AT1G18330	9e-58	MYB_related family protein
Tc03v2_t016020	MYB_related	AT5G53200	6e-42	MYB_related family protein
Tc03v2_t020580	MYB_related	AT5G47390	1e-134	MYB_related family protein
Tc05v2_t004620	MYB_related	AT3G09600	1e-147	MYB_related family protein
Tc06v2_t008160	MYB_related	AT3G16350	1e-122	MYB_related family protein
Tc06v2_t016170	MYB_related	AT2G42150	3e-36	DNA-binding bromodomain-containing protein
Tc06v2_t018150	MYB_related	AT2G46410	4e-18	MYB_related family protein
Tc09v2_t007920	MYB_related	AT5G56840	4e-68	MYB_related family protein
Tc01v2_t011960	NAC	AT1G01720	1e-130	NAC family protein
Tc01v2_t027700	NAC	AT4G01550	3e-38	NAC domain containing protein 69
Tc02v2_t003860	NAC	AT2G17040	1e-129	NAC domain containing protein 36
Tc02v2_t029510	NAC	AT1G69490	1e-120	NAC-like, activated by AP3/PI
Tc02v2_t030970	NAC	AT1G25580	1e-180	NAC family protein
Tc03v2_t017510	NAC	AT4G35580	4e-99	NAC transcription factor-like 9
Tc03v2_t017920	NAC	AT1G33060	1e-143	NAC 014
Tc04v2_t003640	NAC	AT5G13180	6e-49	NAC domain containing protein 83
Tc04v2_t007250	NAC	AT5G61430	1e-132	NAC domain containing protein 100
Tc04v2_t015040	NAC	AT5G39820	4e-23	NAC domain containing protein 94
Tc05v2_t008180	NAC	AT5G22380	4e-72	NAC domain containing protein 90
Tc05v2_t016030	NAC	AT2G18060	3e-13	vascular related NAC-domain protein 1
Tc05v2_t017810	NAC	AT5G08790	8e-11	NAC family protein
Tc05v2_t021570	NAC	AT5G18270	1e-124	Arabidopsis NAC domain containing protein 87
Tc05v2_t021590	NAC	AT3G04070	1e-129	NAC domain containing protein 47
Tc07v2_t006370	NAC	AT3G15510	1e-134	NAC domain containing protein 2
Tc07v2_t006380	NAC	AT4G27410	1e-142	NAC family protein
Tc07v2_t011890	NAC	AT2G43000	1e-89	NAC domain containing protein 42
Tc07v2_t011900	NAC	AT3G12910	5e-94	NAC family protein
Tc07v2_t012370	NAC	AT1G56010	1e-128	NAC domain containing protein 1
Tc08v2_t001740	NAC	AT1G71930	1e-08	vascular related NAC-domain protein 7
Tc08v2_t010930	NAC	AT1G01720	1e-160	NAC family protein
Tc08v2_t016250	NAC	AT1G34190	1e-150	NAC domain containing protein 17
Tc09v2_t000390	NAC	AT2G24430	1e-128	NAC domain containing protein 38
Tc09v2_t023340	NAC	AT5G22380	4e-91	NAC domain containing protein 90
Tc10v2_t007310	NAC	AT5G04410	0	NAC domain containing protein 2
Tc03v2_t003110	NF-X1	AT1G10170	0	NF-X-like 1
Tc03v2_t009390	NF-YB	AT5G23090	1e-95	nuclear factor Y, subunit B13
Tc05v2_t004690	NF-YB	AT2G37060	3e-90	nuclear factor Y, subunit B8
Tc10v2_t005460	NF-YB	AT2G37060	3e-84	nuclear factor Y, subunit B8
Tc03v2_t010700	NF-YC	AT3G48590	1e-109	nuclear factor Y, subunit C1
Tc09v2_t021440	NF-YC	AT1G07980	3e-39	nuclear factor Y, subunit C10
Tc03v2_t025340	Nin-like	AT4G24020	0	NIN like protein 7
Tc02v2_t030930	RAV	AT1G13260	1e-158	related to ABI3/VP1 1
Tc05v2_t004930	S1Fa-like	AT2G37120	4e-16	S1FA-like DNA-binding protein
Tc02v2_t017310	SBP	AT5G50670	5e-51	SBP family protein
Tc02v2_t028170	SBP	AT1G69170	5e-66	SBP family protein
Tc03v2_t010860	SBP	AT5G50670	1e-74	SBP family protein
Tc04v2_t003340	SBP	AT5G50670	5e-39	SBP family protein
Tc05v2_t014250	SBP	AT2G42200	5e-79	squamosa promoter binding protein-like 9
Tc08v2_t008280	SBP	AT1G20980	0	squamosa promoter binding protein-like 14
Tc09v2_t020710	SRS	AT5G12330	9e-99	Lateral root primordium (LRP) protein-related
Tc10v2_t011980	SRS	AT5G12330	4e-56	Lateral root primordium (LRP) protein-related
Tc08v2_t002790	TALE	AT1G75430	1e-108	BEL1-like homeodomain 11
Tc08v2_t006960	TALE	AT4G08150	1e-158	KNOTTED-like from Arabidopsis thaliana
Tc01v2_t020290	TCP	AT3G15030	2e-73	TCP family protein
Tc03v2_t013860	TCP	AT5G51910	1e-87	TCP family protein
Tc01v2_t010350	Trihelix	AT1G76880	1e-136	Trihelix family protein
Tc01v2_t033710	Trihelix	AT2G44730	1e-102	Trihelix family protein
Tc02v2_t003360	Trihelix	AT1G21200	2e-89	sequence-specific DNA binding transcription factors
Tc02v2_t016400	Trihelix	AT2G33550	1e-124	Trihelix family protein
Tc03v2_t010420	Trihelix	AT5G63420	0	Trihelix family protein
Tc03v2_t017750	Trihelix	AT1G33240	3e-83	GT-2-like 1
Tc03v2_t019910	Trihelix	AT2G44730	1e-30	Trihelix family protein
Tc05v2_t006760	Trihelix	AT3G10040	1e-123	sequence-specific DNA binding transcription factors
Tc06v2_t010350	Trihelix	AT3G14180	1e-129	sequence-specific DNA binding transcription factors
Tc06v2_t013990	Trihelix	AT3G58630	6e-69	sequence-specific DNA binding transcription factors
Tc10v2_t007950	Trihelix	AT3G10030	1e-41	Trihelix family protein
Tc08v2_t000260	WOX	AT1G46480	1e-81	WUSCHEL related homeobox 4
Tc01v2_t013820	WRKY	AT4G18170	3e-66	WRKY DNA-binding protein 28
Tc01v2_t022100	WRKY	AT2G30590	1e-134	WRKY DNA-binding protein 21
Tc01v2_t028950	WRKY	AT2G46400	5e-60	WRKY DNA-binding protein 46
Tc01v2_t029570	WRKY	AT4G01250	3e-96	WRKY family protein
Tc02v2_t017230	WRKY	AT5G13080	8e-60	WRKY DNA-binding protein 75
Tc02v2_t030330	WRKY	AT5G15130	1e-78	WRKY DNA-binding protein 72
Tc03v2_t006270	WRKY	AT5G15130	4e-97	WRKY DNA-binding protein 72
Tc03v2_t010890	WRKY	AT5G13080	2e-51	WRKY DNA-binding protein 75
Tc03v2_t015490	WRKY	AT5G52830	1e-63	WRKY DNA-binding protein 27
Tc03v2_t021230	WRKY	AT2G30590	7e-54	WRKY DNA-binding protein 21
Tc03v2_t023930	WRKY	AT4G01250	8e-62	WRKY family protein
Tc03v2_t024650	WRKY	AT4G11070	1e-73	WRKY family protein
Tc04v2_t003350	WRKY	AT5G13080	2e-62	WRKY DNA-binding protein 75
Tc04v2_t007480	WRKY	AT2G03340	1e-149	WRKY DNA-binding protein 3
Tc04v2_t024980	WRKY	AT5G49520	7e-68	WRKY DNA-binding protein 48
Tc05v2_t000440	WRKY	AT2G38470	1e-137	WRKY DNA-binding protein 33
Tc05v2_t016600	WRKY	AT5G56270	1e-112	WRKY DNA-binding protein 2
Tc06v2_t003310	WRKY	AT1G80840	1e-106	WRKY DNA-binding protein 40
Tc06v2_t013660	WRKY	AT1G29280	1e-90	WRKY DNA-binding protein 65
Tc06v2_t018520	WRKY	AT1G62300	1e-174	WRKY family protein
Tc09v2_t000740	WRKY	AT4G31550	1e-152	WRKY DNA-binding protein 11
Tc09v2_t001440	WRKY	AT4G31800	5e-46	WRKY DNA-binding protein 18
Tc09v2_t001450	WRKY	AT1G80840	2e-86	WRKY DNA-binding protein 40
Tc09v2_t005150	WRKY	AT5G26170	2e-44	WRKY DNA-binding protein 50
Tc09v2_t030160	WRKY	AT2G38470	1e-123	WRKY DNA-binding protein 33
Tc10v2_t014320	WRKY	AT2G40740	1e-65	WRKY DNA-binding protein 55
Tc10v2_t014330	WRKY	AT3G56400	4e-53	WRKY DNA-binding protein 70

## Sheet: Table S4
Table S4. Annotation and statistical information of photoreceptors identified in the cacao cell bioreactors
			D0-VS-D14					D14-VS-D15					D15-VS-D28
Locus ID	Gene Symbol	Annotation in the cacao genome	baseMean	log2FoldChange	lfcSE	stat	pvalue	baseMean	log2FoldChange	lfcSE	stat	pvalue	baseMean	log2FoldChange	lfcSE	stat	pvalue
Tc05v2_t027580	PHYA	Phytochrome A~ PHYA~ complete	702.737	0.00486986	0.392371	0.0124114	0.990097	1138.62	-0.122436	0.203098	-0.602841	0.546615	1123.13	0.382055	0.352449	1.084	0.278365
Tc03v2_t024590	PHYB1	Uncharacterized protein~ PHYB~ complete	189.97	-0.714348	0.701724	-1.01799	0.308683	252.893	0.0415985	0.178234	0.233392	0.815457	283.606	0.248109	0.389447	0.637079	0.524073
Tc04v2_t024790	PHYB2	Phytochrome B~ PHYB~ complete	161.867	0.311336	0.433669	0.717912	0.472811	303.314	-0.0585947	0.198585	-0.295061	0.767947	263.7	0.065097	0.358402	0.181631	0.855872
Tc01v2_t016330	PHYC	Phytochrome C~ PHYC~ complete	181.889	0.41464	0.335738	1.23501	0.216826	354.775	-0.0337636	0.177362	-0.190366	0.849023	303.842	0.00144012	0.356022	0.00404503	0.996773
Tc03v2_t007230	PHYD	Tc03v2_t007230~ Alpha/beta-Hydrolases superfamily protein~ PHYD~ complete	181.889	0.41464	0.335738	1.23501	0.216826	354.775	-0.0337636	0.177362	-0.190366	0.849023	303.842	0.00144012	0.356022	0.00404503	0.996773
Tc06v2_t012970	PHYE	Phytochrome E~ PHYE~ complete	80.9562	1.12182	0.392186	2.86044	0.0042306	184.209	-0.0853031	0.194783	-0.437939	0.661431	144.417	-0.124061	0.343812	-0.36084	0.718219
Tc08v2_t009000	CRY1	Cryptochrome-1~ CRY1~ complete	97.462	-1.34977	0.715846	-1.88556	0.0593547	77.8614	-0.127276	0.201012	-0.633177	0.526618	67.3311	0.205933	0.370135	0.556372	0.577957
Tc04v2_t020800	CRY2	Cryptochrome-2~ CRY2~ complete	371.396	0.349135	0.413171	0.845013	0.398104	663.684	-0.1389	0.201004	-0.691031	0.489546	614.009	0.327949	0.289593	1.13245	0.257447
Tc09v2_t000430	CRY3	Cryptochrome DASH, chloroplastic/mitochondrial~ CRYD~ complete	66.3562	-0.284871	1.02803	-0.277104	0.7817	88.7439	-0.0939316	0.198785	-0.472529	0.63655	99.7427	0.600103	0.361685	1.65919	0.0970779
Tc09v2_t028150	PHOT1	Phototropin-1~ PHOT1~ complete	1.34897	0.633931	1.089	0.582125	0.560483	4.67388	0.0693346	0.133636	0.518833	0.603877	3.6636	-0.293508	0.35967	-0.816048	0.414473
Tc02v2_t012540	PHOT2	Phototropin-2~ PHOT2~ complete	9.08087	0.384319	0.95305	0.403252	0.686763	18.5535	0.0271582	0.1968	0.137999	0.890241	15.1843	-0.147076	0.386962	-0.380079	0.703887
Tc01v2_t011850	UVR8	Ultraviolet-B receptor UVR8~ UVR8~ complete	334.898	0.396765	0.595961	0.665756	0.505567	613.827	-0.127967	0.204568	-0.625547	0.531612	545.763	0.222499	0.334473	0.665222	0.505909
Tc09v2_t014980	ADO1	Adagio protein 1	557.484	0.268216	0.379908	0.706003	0.480187	1061.59	0.0199823	0.169693	0.117756	0.906261	848.447	-0.2392	0.27824	-0.859689	0.389961
Tc02v2_t025420	ADO3	Tc02v2_t025420~ Adagio protein 3~ ADO3~ complete	366.53	-0.182061	0.369856	-0.49225	0.622543	510.07	-0.281774	0.199599	-1.4117	0.158039	408.932	0.215416	0.260215	0.827839	0.407761
Tc01v2_t015410	COP1	E3 ubiquitin-protein ligase COP1	243.416	0.108207	0.348132	0.310822	0.755936	434.618	-0.0153905	0.184456	-0.0834369	0.933504	422.558	0.296408	0.221688	1.33705	0.181205
Tc01v2_t015370	COP1.1	Ubiquitin-protein ligase, putative	30.3106	1.59074	0.923644	1.72225	0.0850251	80.0181	-0.028249	0.182823	-0.154516	0.877203	109.591	0.778824	0.369438	2.10813	0.0350196
Tc09v2_t017520	COP10	Constitutive photomorphogenesis protein 10	142.474	0.567469	0.529356	1.072	0.283721	299.505	0.0107501	0.169834	0.0632974	0.94953	279.695	0.162533	0.256567	0.633492	0.526412
Tc01v2_t029050	SPA1	Protein SUPPRESSOR OF PHYA-105 1	133.234	0.895767	0.558681	1.60336	0.108855	251.804	-0.380034	0.200234	-1.89795	0.0577027	203.863	0.326673	0.345892	0.944437	0.344946
Tc03v2_t024470	SPA2	Protein SPA1-RELATED 2	135.555	0.847926	0.497877	1.70308	0.0885523	296.383	-0.0609349	0.18956	-0.321455	0.747866	237.663	-0.116961	0.309138	-0.378344	0.705175
Tc09v2_t012870	HY5	Transcription factor HY5	131.918	-0.52889	0.547264	-0.966425	0.333832	181.385	-0.00352633	0.205345	-0.0171727	0.986299	186.475	0.297654	0.370945	0.80242	0.42231
Tc02v2_t024870	DELLA (GAI1)	DELLA protein GAI1	326.646	-0.0542127	0.60578	-0.0894924	0.928691	651.399	0.258822	0.202532	1.27793	0.201275	577.933	-0.299978	0.308218	-0.973265	0.330422
Tc09v2_t004370	ELF3	Putative Protein EARLY FLOWERING 3	430.512	-0.501855	0.46821	-1.07186	0.283784	610.942	0.00806625	0.171902	0.0469235	0.962574	534.414	0.00824835	0.235826	0.0349764	0.972099
Tc01v2_t025900	MYB12	Transcription factor MYB12	12.2338	1.13852	1.07661	1.0575	0.290284	33.1678	0.0082581	0.128341	0.064345	0.948696	50.2801	0.533598	0.385975	1.38247	0.166828

## Sheet: Table S5
Table S5. KEGG metabolic enrichment analysis for ROS markers in cacao DEGs
Singlet oxygen	Downregulated
	#Term	ID	Input number	Background number	P-Value	Input
	Plant-pathogen interaction	tcc04626	6	125	3.16575e-06	Tc01v2_t028830.1|Tc05v2_t013420.1|Tc04v2_t014920.1|Tc05v2_t012540.1|Tc01v2_t029570.1|Tc02v2_t031260.1
	Upregulated
	#Term	ID	Input number	Background number	P-Value	Input
	Carbon metabolism	tcc01200	3	239	0.00375797	Tc01v2_t000610.1|Tc08v2_t005880.1|Tc01v2_t000590.1
	Glycine, serine and threonine metabolism	tcc00260	2	73	0.00425436	Tc04v2_t012630.1|Tc01v2_t000590.1
	Cysteine and methionine metabolism	tcc00270	2	90	0.00632962	Tc04v2_t012630.1|Tc01v2_t000610.1
	Glutathione metabolism	tcc00480	2	102	0.00802036	Tc02v2_t020520.1|Tc09v2_t026200.1
Hydrogen peroxyde	Downregulated
	#Term	ID	Input number	Background number	P-Value	Input
	Limonene and pinene degradation	tcc00903	1	8	0.0206088	Tc04v2_t009510.1
	Taurine and hypotaurine metabolism	tcc00430	1	10	0.0251314	Tc04v2_t006320.1
	AGE-RAGE signaling pathway in diabetic complications	tcc04933	1	13	0.0318767	Tc09v2_t028220.1
	Thiamine metabolism	tcc00730	1	13	0.0318767	Tc04v2_t022480.1
	Nicotinate and nicotinamide metabolism	tcc00760	1	17	0.040799	Tc04v2_t000800.1
	Upregulated
	#Term	ID	Input number	Background number	P-Value	Input
	Taurine and hypotaurine metabolism	tcc00430	1	10	0.01413	Tc04v2_t006320.1
	One carbon pool by folate	tcc00670	1	19	0.0255461	Tc04v2_t015840.1
Superoxide	Downregulated
	#Term	ID	Input number	Background number	P-Value	Input
	Alanine, aspartate and glutamate metabolism	tcc00250	2	41	0.000886238	Tc04v2_t000800.1|Tc09v2_t024970.1
	Metabolic pathways	tcc01100	7	1862	0.00231506	Tc07v2_t007920.1|Tc09v2_t024970.1|Tc04v2_t009510.1|Tc05v2_t001000.1|Tc04v2_t000800.1|Tc01v2_t008220.1|Tc02v2_t027320.1
	Cysteine and methionine metabolism	tcc00270	2	90	0.0039828	Tc07v2_t007920.1|Tc02v2_t027320.1
	Biosynthesis of secondary metabolites	tcc01110	5	1090	0.00466756	Tc07v2_t007920.1|Tc01v2_t008220.1|Tc04v2_t009510.1|Tc09v2_t024970.1|Tc05v2_t001000.1
	Limonene and pinene degradation	tcc00903	1	8	0.00915093	Tc04v2_t009510.1
	Riboflavin metabolism	tcc00740	1	9	0.0101627	Tc01v2_t008220.1
	Nicotinate and nicotinamide metabolism	tcc00760	1	17	0.0182209	Tc04v2_t000800.1
	Stilbenoid, diarylheptanoid and gingerol biosynthesis	tcc00945	1	33	0.0341475	Tc04v2_t009510.1
	Tropane, piperidine and pyridine alkaloid biosynthesis	tcc00960	1	33	0.0341475	Tc07v2_t007920.1
	Isoquinoline alkaloid biosynthesis	tcc00950	1	36	0.0371058	Tc07v2_t007920.1
	Circadian rhythm - plant	tcc04712	1	37	0.0380899	Tc08v2_t015250.1
	Ubiquinone and other terpenoid-quinone biosynthesis	tcc00130	1	41	0.0420168	Tc07v2_t007920.1
	Upregulated
	#Term	ID	Input number	Background number	P-Value	Input
	Flavonoid biosynthesis	tcc00941	1	54	0.0475624	Tc03v2_t022320.1
	##Databases: KEGG PATHWAY
	##Statistical test method: hypergeometric test / Fisher's exact test
	##FDR correction method: Benjamini and Hochberg

## Sheet: Table S6
Table S6. Up and down regulated anotated ROS markers in cacao DEGs for the three pairwise comparisons. Red shadow locus: Upregulated. Blue shadow locus: Downregulated
d0-VS-d14	SINGLET OXYGEN				HYDROGEN PEROXIDE				SUPEROXIDE
	Locus ID	Anotation	log2 Fold Change		Locus ID	Anotation	log2 Fold Change		Locus ID	Anotation	log2 Fold Change
	Tc09v2_t008620	Iq-domain 31	4.96459		Tc01v2_t007070	Putative Transcription factor bHLH25	2.64269		Tc07v2_t002500	Putative Pentatricopeptide repeat-containing protein At2g27610	2.87873
	Tc04v2_t013080	Formin-like protein	2.64141		Tc08v2_t003500	Auxin-induced protein 15A	2.63452		Tc03v2_t026290	CSC1-like protein At1g32090	2.51452
	Tc06v2_t003400	Putative receptor-like protein kinase At1g80870	2.59175		Tc02v2_t014350	Putative Coumaroyl-CoA:anthocyanidin 3-O-glucoside-6''-O-coumaroyltransferase 1	2.39527		Tc02v2_t014350	Putative Coumaroyl-CoA:anthocyanidin 3-O-glucoside-6''-O-coumaroyltransferase 1	2.39527
	Tc09v2_t017980	Dirigent protein 20	2.43821		Tc09v2_t027570	Transcription factor MYB59	2.15408		Tc05v2_t005850	GATA zinc finger domain-containing protein 10	2.14877
	Tc04v2_t018120	Putative Copper transport protein ATX1	2.30798		Tc04v2_t002300	Putative Protein WVD2-like 7	1.94403		Tc06v2_t015300	Non-classical arabinogalactan protein 30	1.82499
	Tc03v2_t015950	Mitochondrial carrier protein MTM1	2.27538		Tc03v2_t018130	Glucan endo-1,3-beta-glucosidase 11	1.88404		Tc09v2_t030230	E3 ubiquitin-protein ligase listerin	1.77978
	Tc04v2_t004600	Putative Aspartic proteinase PCS1	2.11494		Tc01v2_t005830	Metal transporter Nramp3	1.81716		Tc05v2_t024270	Kinesin-like protein	1.77529
	Tc09v2_t004730	Uncharacterized protein	1.92116		Tc02v2_t027650	Putative Transcription factor bHLH49	1.78703		Tc05v2_t009890	Uncharacterized protein	1.73559
	Tc09v2_t015740	Putative Protein CHLOROPLAST IMPORT APPARATUS 2	1.90602		Tc05v2_t024270	Kinesin-like protein	1.77529		Tc04v2_t007420	CSC1-like protein HYP1	1.67245
	Tc01v2_t000590	Phosphoserine aminotransferase 2, chloroplastic	1.87195		Tc09v2_t022560	Core-2/I-branching beta-1,6-N-acetylglucosaminyltransferase family protein	1.6955		Tc02v2_t024960	HMG-Y-related protein A	1.61489
	Tc02v2_t020520	Glutathione S-transferase U17	1.82949		Tc10v2_t004090	Putative F-box protein At2g39490	1.56877		Tc06v2_t016180	Uncharacterized protein	1.47424
	Tc01v2_t021720	CDT1 A, putative	1.79684		Tc09v2_t018830	Histone H3.2	1.48172		Tc10v2_t002200	Putative Uncharacterized protein At2g39920	1.45945
	Tc01v2_t000570	Polynucleotide adenylyltransferase family protein, putative	1.72027		Tc08v2_t002430	Bifunctional dihydroflavonol 4-reductase/flavanone 4-reductase	1.37309		Tc02v2_t018570	ATP synthase subunit beta, mitochondrial	1.38802
	Tc01v2_t020040	DNA replication licensing factor MCM2	1.48302		Tc01v2_t023220	RAN GTPase-activating protein 1	1.34981		Tc03v2_t013350	Putative Peptidyl-prolyl cis-trans isomerase FKBP53	1.36032
	Tc08v2_t007570	Calcium-transporting ATPase 1, chloroplastic	1.45843		Tc07v2_t006250	Receptor-like protein kinase THESEUS 1	1.29487		Tc01v2_t017040	Homeobox-DDT domain protein RLT3	1.34271
	Tc09v2_t001270	Probable folate-biopterin transporter 6	1.45338		Tc08v2_t004920	O-fucosyltransferase family protein	1.23642		Tc04v2_t015590	Protein TIC 22-like, chloroplastic	1.32804
	Tc01v2_t029120	Putative Ethylene-responsive transcription factor CRF6	1.42514		Tc04v2_t003970	Transcription factor ICE1	1.22594		Tc01v2_t008790	Hematological and neurological expressed 1-like protein	1.27526
	Tc01v2_t000610	Serine acetyltransferase 4	1.34496		Tc05v2_t017570	Anthocyanidin 3-O-glucosyltransferase 2	1.11236		Tc09v2_t019440	Protein DETOXIFICATION 42	1.22925
	Tc01v2_t029010	Uncharacterized protein isoform 1	1.32523		Tc02v2_t002740	Soluble inorganic pyrophosphatase 6, chloroplastic	1.07808		Tc06v2_t017010	Pentatricopeptide repeat-containing protein At1g55890, mitochondrial	1.14856
	Tc07v2_t006740	MLO-like protein 11	1.21812		Tc06v2_t005000	Probable leucine-rich repeat receptor-like protein kinase At5g49770	1.0515		TcUnv2_t001000	Pentatricopeptide repeat-containing protein At1g71460, chloroplastic	1.00742
	Tc07v2_t007440	VQ motif-containing protein 4	1.06221		Tc02v2_t001960	Probable magnesium transporter NIPA4	1.00598		Tc05v2_t012180	H/ACA ribonucleoprotein complex subunit 4	0.993963
	Tc09v2_t001200	Lariat debranching enzyme	0.97623		Tc04v2_t015840	Serine hydroxymethyltransferase 4	0.967544		Tc05v2_t026880	Tetratricopeptide repeat-like superfamily protein, putative isoform 1	0.880827
	Tc09v2_t007810	Alkaline-phosphatase-like family protein isoform 1	0.959795		Tc09v2_t007810	Alkaline-phosphatase-like family protein isoform 1	0.959795		Tc03v2_t022320	Leucoanthocyanidin dioxygenase	0.821594
	Tc01v2_t010720	Amino acid kinase family protein	0.810265		Tc05v2_t007530	Alpha/beta-Hydrolases superfamily protein	0.74101		Tc09v2_t006900	DENN domain-containing protein isoform 1	-0.624002
	Tc09v2_t014130	CBL-interacting serine/threonine-protein kinase 21	0.767614		Tc02v2_t008300	Endonuclease or glycosyl hydrolase	-0.737195		Tc05v2_t004620	Protein REVEILLE 8	-0.827145
	Tc05v2_t008390	IAA-amino acid hydrolase ILR1	0.740776		Tc09v2_t023870	Protein SUPPRESSOR OF K(+) TRANSPORT GROWTH DEFECT 1	-0.812327		Tc08v2_t015250	Protein GIGANTEA	-0.843952
	Tc08v2_t006780	Sucrose transport protein SUC4	0.644415		Tc05v2_t003940	Histone H2B	-0.88502		Tc01v2_t008220	Bifunctional riboflavin biosynthesis protein RIBA 1, chloroplastic	-0.925515
	Tc08v2_t005880	Glucose-6-phosphate isomerase 1, chloroplastic	0.643119		Tc04v2_t000800	L-aspartate oxidase, chloroplastic	-0.947322		Tc04v2_t000800	L-aspartate oxidase, chloroplastic	-0.947322
	Tc09v2_t030410	CBL-interacting serine/threonine-protein kinase 11	-0.602882		Tc09v2_t028310	L-ascorbate peroxidase 2, cytosolic	-0.977789		Tc09v2_t026640	Putative Transcription factor LUX	-1.07143
	Tc04v2_t014920	PTI1-like tyrosine-protein kinase 3	-0.635895		Tc02v2_t031250	Putative phospholipid-transporting ATPase 9	-1.00344		Tc06v2_t013370	Probable LRR receptor-like serine/threonine-protein kinase RFK1	-1.09855
	Tc03v2_t011160	Membrane-anchored ubiquitin-fold protein 3	-0.672491		Tc09v2_t008640	Hexokinase-1	-1.02468		Tc05v2_t012540	Probable calcium-binding protein CML49	-1.14609
	Tc06v2_t015060	MACPF domain-containing protein NSL1	-0.730325		Tc04v2_t022480	Probable 1-deoxy-D-xylulose-5-phosphate synthase, chloroplastic	-1.05243		Tc05v2_t026600	Importin subunit alpha-1	-1.49343
	Tc08v2_t005230	DNA-binding bromodomain-containing protein, putative	-0.7741		Tc07v2_t004500	Polyubiquitin	-1.18116		Tc01v2_t010550	Putative G-type lectin S-receptor-like serine/threonine-protein kinase LECRK1	-1.56637
	Tc03v2_t017730	Probable receptor-like protein kinase At1g33260	-0.806938		Tc08v2_t005370	Probable protein phosphatase 2C 27	-1.24437		Tc01v2_t033410	Thioredoxin-like 2-2, chloroplastic	-1.70889
	Tc06v2_t010450	Phosphoinositide phosphatase SAC2	-0.836102		Tc05v2_t021800	Putative U11/U12 small nuclear ribonucleoprotein 48 kDa protein	-1.3118		Tc04v2_t015660	Crocetin glucosyltransferase, chloroplastic	-1.71355
	Tc08v2_t008980	Probable protein phosphatase 2C 10	-0.957135		Tc03v2_t015150	Scarecrow-like protein 8	-1.42664		Tc02v2_t008240	ABSCISIC ACID-INSENSITIVE 5-like protein 6	-1.74681
	Tc08v2_t006670	Glutamyl-tRNA reductase 1, chloroplastic	-0.959298		Tc08v2_t005970	Putative Universal stress protein A-like protein	-1.43552		Tc05v2_t018600	Putative Cyclic dof factor 2	-1.81419
	Tc09v2_t026790	Putative Scarecrow-like protein 14	-0.974195		Tc06v2_t017370	Cysteine-rich receptor-like protein kinase 25	-1.44979		Tc02v2_t002900	Uncharacterized protein At1g10890	-2.0957
	Tc07v2_t001030	Putative RPM1-interacting protein 4	-1.01938		Tc07v2_t011750	Uncharacterized protein	-1.47046		Tc02v2_t015130	E3 ubiquitin-protein ligase RMA1H1	-2.14447
	Tc09v2_t026640	Putative Transcription factor LUX	-1.07143		Tc01v2_t001830	Histone H3.3	-1.47705		Tc05v2_t022260	Ammonium transporter 1 member 2	-2.18494
	Tc05v2_t007250	ABC transporter G family member 34	-1.08057		Tc08v2_t001120	Probable disease resistance protein At4g33300	-1.4941		Tc02v2_t005280	Putative Proline-rich protein 2	-2.42751
	Tc09v2_t017080	RING/U-box superfamily protein isoform 1	-1.08217		Tc04v2_t009810	ARM repeat superfamily protein	-1.52767		Tc09v2_t025330	RING/U-box superfamily protein isoform 1	-2.51178
	Tc02v2_t011650	GDSL esterase/lipase 5	-1.10411		Tc08v2_t005140	Catalase isozyme 1	-1.56467		Tc09v2_t028720	Uncharacterized protein	-2.95753
	Tc05v2_t012540	Probable calcium-binding protein CML49	-1.14609		Tc07v2_t006010	Uncharacterized protein	-1.66248		Tc03v2_t016010	RNA polymerase sigma factor sigE, chloroplastic/mitochondrial	-2.98127
	Tc08v2_t006880	Inositol-tetrakisphosphate 1-kinase 3	-1.16287		Tc06v2_t018100	Uncharacterized protein	-1.6683		Tc07v2_t007920	Probable aminotransferase TAT2	-3.00611
	Tc06v2_t015370	L-type lectin-domain containing receptor kinase VII.1	-1.16442		Tc09v2_t006440	Uncharacterized protein	-1.74843		Tc06v2_t010410	SAUR family protein, putative	-3.09787
	Tc05v2_t003170	Putative Probable E3 ubiquitin-protein ligase RHC2A	-1.23872		Tc09v2_t028220	Mitogen-activated protein kinase homolog NTF6	-1.76335		Tc05v2_t001000	Pyruvate decarboxylase 1	-3.10137
	Tc05v2_t026730	GTP-binding protein SAR1A	-1.24175		Tc09v2_t000950	Glutamate receptor 2.7	-1.77044		Tc04v2_t023610	Late embryogenesis abundant protein Lea5-D	-3.17362
	Tc04v2_t008170	Putative Ninja-family protein AFP2	-1.24955		Tc09v2_t029510	Probable protein phosphatase 2C 25	-1.77714		Tc09v2_t024970	Asparagine synthetase [glutamine-hydrolyzing] 1	-3.24203
	Tc08v2_t004690	Putative Dehydrin COR47	-1.25145		Tc05v2_t018600	Putative Cyclic dof factor 2	-1.81419		Tc04v2_t009510	Cytochrome P450 81E8	-3.58037
	Tc05v2_t002080	Putative Uncharacterized protein At1g04910	-1.26901		Tc06v2_t016810	G-type lectin S-receptor-like serine/threonine-protein kinase B120	-1.87218
	Tc04v2_t020350	Ethylene receptor 2	-1.34014		Tc09v2_t029430	Probable glucuronoxylan glucuronosyltransferase IRX7	-1.93508
	Tc01v2_t014540	Uncharacterized protein isoform 1	-1.37862		Tc04v2_t012430	CBL-interacting serine/threonine-protein kinase 11	-1.95674
	Tc01v2_t028830	Putative cyclic nucleotide-gated ion channel 13	-1.42404		Tc05v2_t026850	Nicotianamine synthase	-1.9864
	Tc06v2_t013660	Probable WRKY transcription factor 65	-1.44604		Tc03v2_t022810	Heat stress transcription factor B-2b	-1.99009
	Tc06v2_t017370	Cysteine-rich receptor-like protein kinase 25	-1.44979		Tc06v2_t016170	Bromodomain 4, putative	-2.01402
	Tc10v2_t005800	MLO-like protein 6	-1.46511		Tc06v2_t012170	Putative Protein TIFY 5A	-2.0875
	Tc03v2_t014130	F-box protein PP2-A13	-1.47632		Tc01v2_t034330	Polyamine oxidase 1	-2.12685
	Tc05v2_t026120	Serine/threonine-protein phosphatase PP1 isozyme 9	-1.48059		Tc09v2_t026120	Copper transporter 6	-2.1281
	Tc08v2_t001670	Putative E3 ubiquitin-protein ligase RMA1	-1.48786		Tc04v2_t008230	Putative Phenolic glucoside malonyltransferase 1	-2.15359
	Tc05v2_t012170	Uncharacterized protein	-1.50848		Tc10v2_t004900	Putative Caffeoylshikimate esterase	-2.15656
	Tc08v2_t012550	Stearoyl-[acyl-carrier-protein] 9-desaturase 6, chloroplastic	-1.53047		Tc03v2_t018000	Protein DMR6-LIKE OXYGENASE 2	-2.16004
	Tc09v2_t006200	Sucrose synthase	-1.58454		Tc05v2_t000590	Uncharacterized protein	-2.21561
	Tc09v2_t028320	Mitogen-activated protein kinase 3	-1.65854		Tc04v2_t006320	Plant cysteine oxidase 2	-2.22011
	Tc04v2_t020750	Serine/threonine-protein phosphatase PP1	-1.69892		Tc01v2_t014490	Putative uncharacterized protein	-2.22082
	Tc02v2_t008220	Uncharacterized protein	-1.70606		Tc02v2_t020870	Formin-like protein	-2.262
	Tc05v2_t013420	Calcium-dependent protein kinase 8	-1.7343		Tc05v2_t019150	Benzyl alcohol O-benzoyltransferase	-2.28994
	Tc08v2_t009280	Ethylene-responsive transcription factor RAP2-4	-1.74423		Tc06v2_t017160	Protein HEAT-STRESS-ASSOCIATED 32	-2.30328
	Tc02v2_t029340	Phosphate transporter PHO1 homolog 3	-1.75352		Tc06v2_t015380	L-type lectin-domain containing receptor kinase VII.1	-2.33477
	Tc08v2_t014760	Uncharacterized protein	-1.81677		Tc02v2_t021360	Uncharacterized protein	-2.36466
	Tc06v2_t016810	G-type lectin S-receptor-like serine/threonine-protein kinase B120	-1.87218		Tc05v2_t012790	JHL06B08.8 protein	-2.41758
	Tc05v2_t010620	Probable mediator of RNA polymerase II transcription subunit 26b	-1.8846		Tc01v2_t033230	Putative Ethylene-responsive transcription factor 1	-2.49257
	Tc05v2_t002580	Protein NRT1/ PTR FAMILY 5.6	-1.89865		Tc10v2_t002090	Putative Uncharacterized acetyltransferase At3g50280	-2.60995
	Tc03v2_t015710	Putative DNA-damage-repair/toleration protein DRT100	-1.92592		Tc09v2_t006660	Protein LURP-one-related 6	-2.63746
	Tc01v2_t009800	Putative Alkane hydroxylase MAH1	-1.9284		Tc05v2_t000960	Putative LRR receptor-like serine/threonine-protein kinase GSO1	-2.65961
	Tc03v2_t017510	Putative Protein NTM1-like 9	-1.93202		Tc09v2_t010330	RNA binding protein, putative isoform 4	-2.72012
	Tc04v2_t012760	2-alkenal reductase (NADP(+)-dependent)	-1.93598		Tc07v2_t007920	Probable aminotransferase TAT2	-3.00611
	Tc01v2_t029570	WRKY transcription factor 22	-2.00881		Tc02v2_t027190	Uncharacterized protein	-3.0114
	Tc10v2_t001180	Putative Transcription factor bHLH51	-2.04572		Tc09v2_t007740	Beta-galactosidase	-3.08652
	Tc01v2_t008320	LanC-like protein GCL1	-2.06206		Tc07v2_t005820	Wound-responsive family protein	-3.12796
	Tc01v2_t003740	Putative LysM domain receptor-like kinase 4	-2.0648		Tc03v2_t014750	PAR1 protein	-3.21954
	Tc09v2_t026200	Glutathione S-transferase U7	-2.07538		Tc04v2_t022740	Inactive beta-amylase 9	-3.32961
	Tc04v2_t023760	RING-H2 finger protein ATL2	-2.14442		Tc01v2_t026630	Putative Transcription factor MYB108	-3.35906
	Tc10v2_t004900	Putative Caffeoylshikimate esterase	-2.15656		Tc01v2_t034870	Putative Transcription factor bHLH130	-3.44218
	Tc05v2_t011850	S-adenosyl-L-methionine-dependent methyltransferases superfamily protein	-2.17222		Tc04v2_t009510	Cytochrome P450 81E8	-3.58037
	Tc02v2_t002120	Putative COMPASS-like H3K4 histone methylase component WDR5B	-2.20965		Tc09v2_t020720	Uncharacterized protein	-3.6569
	Tc05v2_t019150	Benzyl alcohol O-benzoyltransferase	-2.28994		Tc02v2_t029510	NAC transcription factor 29	-3.75864
	Tc03v2_t001970	Uncharacterized protein	-2.29789		Tc09v2_t029500	E3 ubiquitin-protein ligase MIEL1	-4.24369
	Tc09v2_t012540	Uncharacterized protein	-2.34612		Tc02v2_t009250	Late embryogenesis abundant protein Lea5, putative	-4.33864
	Tc02v2_t031260	Probable calcium-binding protein CML15	-2.3633		Tc05v2_t024900	Phosphoglycerate mutase-like protein AT74	-4.53514
	Tc01v2_t033230	Putative Ethylene-responsive transcription factor 1	-2.49257		Tc04v2_t024380	Beta-D-xylosidase 1	-4.62014
	Tc09v2_t025330	RING/U-box superfamily protein isoform 1	-2.51178		Tc03v2_t021480	Putative 21 kDa protein	-5.78455
	Tc01v2_t025920	Alpha/beta-Hydrolases superfamily protein	-2.68526
	Tc06v2_t011820	Putative Phospholipase A1-Igamma1, chloroplastic	-2.72464
	Tc06v2_t016250	Endonuclease 1	-2.77029
	Tc04v2_t012630	Alanine--glyoxylate aminotransferase 2 homolog 3, mitochondrial	-2.77944
	Tc02v2_t030930	AP2/ERF and B3 domain-containing transcription factor RAV1	-2.80588
	Tc09v2_t023050	Probable CCR4-associated factor 1 homolog 9	-2.86316
	Tc09v2_t024370	Uncharacterized protein	-2.98794
	Tc08v2_t006960	Homeobox protein knotted-1-like 2	-3.01488
	Tc09v2_t029020	Putative Protein LYK5	-3.17662
	Tc08v2_t012830	VQ motif-containing protein, putative	-3.21537
	Tc08v2_t001490	Allene oxide synthase 1, chloroplastic	-3.33105
	Tc04v2_t025250	Transcription factor MYB108	-3.5489
	Tc09v2_t023330	Transcription factor DIVARICATA	-3.60218
	Tc02v2_t025280	Nudix hydrolase 17, mitochondrial	-3.63854
	Tc05v2_t027140	Galactinol synthase 2	-3.67616
	Tc04v2_t025140	Desiccation-related protein PCC13-62	-3.77025
	Tc08v2_t008270	PLATZ transcription factor family protein isoform 3 (Fragment)	-3.8416
	Tc04v2_t008620	B12D protein	-3.97605
	Tc08v2_t004330	Putative Uncharacterized protein At1g76070	-4.04566
	Tc08v2_t007300	Uncharacterized protein	-4.20855
	Tc09v2_t010290	Uncharacterized protein	-4.32008
	Tc02v2_t008150	Redox responsive transcription factor 1, putative	-4.88888
d14-VS-d15	SINGLET OXYGEN				HYDROGEN PEROXIDE				SUPEROXIDE
	Locus ID	Anotation	log2 Fold Change		Locus ID	Anotation	log2 Fold Change		Locus ID	Anotation	log2 Fold Change
	Tc01v2_t016410	Nitrile-specifier protein 5	-0.479288		No detected				Tc08v2_t015250	Protein GIGANTEA	-0.448895
d15-VS-d28	SINGLET OXYGEN				HYDROGEN PEROXIDE				SUPEROXIDE
	Locus ID	Anotation	log2 Fold Change		Locus ID	Anotation	log2 Fold Change		Locus ID	Anotation	log2 Fold Change
	Tc09v2_t023330	Transcription factor DIVARICATA	1.13959		Tc02v2_t026240	Purple acid phosphatase 3	1.11132		Tc06v2_t010410	SAUR family protein, putative	0.992355
	Tc09v2_t026200	Glutathione S-transferase U7	1.13045		Tc02v2_t029510	NAC transcription factor 29	1.02317		Tc02v2_t015710	Putative Protein E6	0.901561
	Tc05v2_t019150	Benzyl alcohol O-benzoyltransferase	0.948127		Tc02v2_t025000	Putative 21 kDa protein	0.995884		Tc03v2_t026290	CSC1-like protein At1g32090	0.701916
	Tc04v2_t012630	Alanine--glyoxylate aminotransferase 2 homolog 3, mitochondrial	0.86905		Tc05v2_t019150	Benzyl alcohol O-benzoyltransferase	0.948127		Tc09v2_t025330	RING/U-box superfamily protein isoform 1	0.661062
	Tc01v2_t008320	LanC-like protein GCL1	0.837253		Tc04v2_t000370	WAT1-related protein At3g28050	0.913269		Tc07v2_t009320	Uncharacterized protein	-0.636033
	Tc04v2_t008620	B12D protein	0.791104		Tc07v2_t007820	Ethylene-responsive transcription factor 4	0.875581		Tc09v2_t019170	Putative Extensin-3	-0.692077
	Tc01v2_t016410	Nitrile-specifier protein 5	0.777968		Tc09v2_t007740	Beta-galactosidase	0.865415		Tc02v2_t027320	S-adenosylmethionine decarboxylase proenzyme	-0.698507
	Tc09v2_t023050	Probable CCR4-associated factor 1 homolog 9	0.777341		Tc08v2_t001120	Probable disease resistance protein At4g33300	0.837967
	Tc08v2_t012550	Stearoyl-[acyl-carrier-protein] 9-desaturase 6, chloroplastic	0.776824		Tc01v2_t026630	Putative Transcription factor MYB108	0.786141
	Tc08v2_t005490	RING-H2 finger protein ATL80	0.718442		Tc07v2_t006450	Uncharacterized protein	0.772406
	Tc09v2_t025330	RING/U-box superfamily protein isoform 1	0.661062		Tc01v2_t003870	HTH-type transcriptional regulator protein ptxE	0.702791
	Tc09v2_t001270	Probable folate-biopterin transporter 6	-0.549316		Tc05v2_t013240	F17A17.37 protein	0.655655
	Tc04v2_t005940	AAA-ATPase ASD, mitochondrial	-0.637986		Tc04v2_t006320	Plant cysteine oxidase 2	0.635329
	Tc02v2_t026750	Inactive leucine-rich repeat receptor-like serine/threonine-protein kinase At1g60630	-0.756109		Tc08v2_t008820	Protein EXORDIUM	0.632005
					Tc06v2_t012170	Putative Protein TIFY 5A	-1.04381
					Tc03v2_t018060	Subtilisin-like protease SBT3.6	-1.08874

## Sheet: Table S7
Table S7. Cacao transcription factor identified in each of three ROS types
Single oxygen	Tc08v2_t009280	ERF
	Tc10v2_t001180	bHLH
	Tc01v2_t033230	ERF
	Tc04v2_t025250	MYB
	Tc01v2_t029570	WRKY
	Tc08v2_t006960	TALE
	Tc02v2_t008150	ERF
	Tc09v2_t023330	MYB
Hydrogen peroxide	Tc02v2_t029510	NAC
	Tc06v2_t016170	MYB_related
	Tc01v2_t034870	bHLH
	Tc01v2_t033230	ERF
	Tc01v2_t026630	MYB
	Tc04v2_t003970	bHLH
	Tc03v2_t022810	HSF
	Tc09v2_t027570	MYB
Superoxide	Tc05v2_t004620	MYB_related
	Tc01v2_t017040	HB-other
	Tc02v2_t008240	bZIP
	Tc05v2_t018600	Dof

## Sheet: Table S8
Table S8. Primers used for qRT-PCR analysis of flavonoid biosynthesis related genes
Gene ID	Gene	Protein	Sequence (5'to 3)
Tc06v2_t017140	ANR	Anthocyanidin reductase	F- GGACCCAGACAACCAGAAA
			R- GCTGCCTTCATCAGTCAAATC
Tc03v2_t002030	LAR	Leucoanthocyanidin reductase	F- ACCTCCAAGCAACCTACTAAA
			R- CGCATCTCTTTGGCCATCT
Tc03v2_t022320	ANS	Anthocyanidin Synthase	F- TGAGTGGGAGGACTACTTCTT
			R- CTCACTTGTGACTTCGGTGTAG
Tc08v2_t002430	DFR	Dihydroflavonol 4-reductase	F- TATTCCTACAAAGTTCAAAGATGC
			R- GAGACATGCCGGGAAAAGGGATTG
Tc02v2_t029510	NAC	NAC family member	F- GGATCCATGAGACTGGATGATTGG
			R- ATGCTAGTGAAAGCCAACAAATGT
Tc04v2_t017080	CHS	Chalcone synthase	F- CCAAATTGTGTTGATCAGAGCA
			R- GGTACATGTACCGCCTCTTGA
Tc03v2_t010180	GAPDH	Glyceraldehyde-3-phosphate dehydrogenase	F- GATGCTCCTATGTTTGTTGTGG
			R- TCTTCCTCCTCTCCAGTCCTT
